# Supplementary material for: An integrative approach for the identification of prognostic and predictive biomarkers in rectal cancer
Source: Oncotarget. 2015 Sep 2;6(32):32561–74. doi: 10.18632/oncotarget.4935 (PMC4741712; doi:10.18632/oncotarget.4935)
Supplement: Supplementary file 2 [file oncotarget-06-32561-s002.xls]

## Sheet: Sheet1
Supplemental table 4: raw data obtained from "The Comparative Toxicogenomics Database" (CTD) for figure 3A. Data for figure 3B is extracted from the network used to produce figure 3A.
GeneSymbol	GeneID	Chemical Name	Interaction	Interaction Actions
ACIN1	22985	Acetaminophen	Acetaminophen results in increased expression of ACIN1 mRNA	increases^expression
ACIN1	22985	Aspirin	Aspirin results in decreased expression of ACIN1 mRNA	decreases^expression
ACIN1	22985	Aspirin	Aspirin results in increased expression of ACIN1 mRNA	increases^expression
ACIN1	22985	Caffeine	Caffeine results in increased expression of ACIN1 mRNA	increases^expression
ACIN1	22985	Calcitriol	Calcitriol results in increased expression of ACIN1 mRNA	increases^expression
ACIN1	22985	Hydralazine	[Hydralazine co-treated with Valproic Acid] results in increased expression of ACIN1 mRNA	affects^cotreatment|increases^expression
ACIN1	22985	panduratin A	panduratin A results in increased degradation of ACIN1 protein	increases^degradation
ACIN1	22985	Selenium	Selenium results in increased expression of ACIN1 mRNA	increases^expression
ACIN1	22985	Thioacetamide	Thioacetamide results in increased expression of ACIN1 mRNA	increases^expression
ACIN1	22985	Valproic Acid	[Hydralazine co-treated with Valproic Acid] results in increased expression of ACIN1 mRNA	affects^cotreatment|increases^expression
AKR1C3	8644	1,10-phenanthroline	1,10-phenanthroline results in decreased activity of AKR1C3 protein	decreases^activity
AKR1C3	8644	18alpha-glycyrrhetinic acid	18alpha-glycyrrhetinic acid affects the activity of AKR1C3 protein	affects^activity
AKR1C3	8644	1-UFT protocol	AKR1C3 protein results in increased susceptibility to 1-UFT protocol	increases^response to substance
AKR1C3	8644	2-butenal	2-butenal results in increased expression of AKR1C3 mRNA	increases^expression
AKR1C3	8644	2'-hydroxyflavanone	2'-hydroxyflavanone results in decreased activity of AKR1C3 protein	decreases^activity
AKR1C3	8644	3',3'',5',5''-tetrabromophenolphthalein	3',3'',5',5''-tetrabromophenolphthalein results in decreased activity of AKR1C3 protein	decreases^activity
AKR1C3	8644	4-benzoylbenzoic acid	4-benzoylbenzoic acid analog results in decreased activity of AKR1C3 protein	decreases^activity
AKR1C3	8644	4-hydroxyequilenin-o-quinone	[AKR1C3 protein co-treated with NADP] results in increased reduction of and affects the activity of 4-hydroxyequilenin-o-quinone	affects^activity|affects^cotreatment|increases^reduction
AKR1C3	8644	7-hydroxyflavone	7-hydroxyflavone results in decreased activity of AKR1C3 protein	decreases^activity
AKR1C3	8644	9,10-phenanthrenequinone	AKR1C3 protein results in increased metabolism of 9,10-phenanthrenequinone	increases^metabolic processing
AKR1C3	8644	9,10-phenanthrenequinone	AKR1C3 protein results in increased reduction of 9,10-phenanthrenequinone	increases^reduction
AKR1C3	8644	9,10-phenanthrenequinone	[AKR1C3 protein results in increased reduction of 9,10-phenanthrenequinone] which results in increased abundance of Superoxides	increases^abundance|increases^reduction
AKR1C3	8644	9,10-phenanthrenequinone	AKR1C3 protein results in increased reduction of and affects the activity of 9,10-phenanthrenequinone	affects^activity|increases^reduction
AKR1C3	8644	9,10-phenanthrenequinone	Indomethacin analog inhibits the reaction [AKR1C3 protein results in increased metabolism of 9,10-phenanthrenequinone]	decreases^reaction|increases^metabolic processing
AKR1C3	8644	9,10-phenanthrenequinone	Indomethacin inhibits the reaction [AKR1C3 protein results in increased metabolism of 9,10-phenanthrenequinone]	decreases^reaction|increases^metabolic processing
AKR1C3	8644	9,10-phenanthrenequinone	N-(4-chlorobenzoyl)melatonin inhibits the reaction [AKR1C3 protein results in increased metabolism of 9,10-phenanthrenequinone]	decreases^reaction|increases^metabolic processing
AKR1C3	8644	Acetaminophen	Acetaminophen results in decreased expression of AKR1C3 mRNA	decreases^expression
AKR1C3	8644	Acetylcysteine	Acetylcysteine inhibits the reaction [SOD2 protein affects the expression of AKR1C3 mRNA]	affects^expression|decreases^reaction
AKR1C3	8644	Dihydrotestosterone	AKR1C3 protein results in increased metabolism of Dihydrotestosterone	increases^metabolic processing
AKR1C3	8644	Dihydrotestosterone	Flufenamic Acid inhibits the reaction [AKR1C3 protein results in increased metabolism of Dihydrotestosterone]	decreases^reaction|increases^metabolic processing
AKR1C3	8644	Androstenedione	AKR1C3 protein results in increased metabolism of Androstenedione	increases^metabolic processing
AKR1C3	8644	Androstenedione	[AKR1C3 protein results in increased metabolism of Androstenedione] which results in increased chemical synthesis of Dihydrotestosterone	increases^chemical synthesis|increases^metabolic processing
AKR1C3	8644	Androstenedione	[AKR1C3 protein results in increased metabolism of Androstenedione] which results in increased chemical synthesis of Testosterone	increases^chemical synthesis|increases^metabolic processing
AKR1C3	8644	Androstenedione	AKR1C3 protein results in increased reduction of Androstenedione	increases^reduction
AKR1C3	8644	Androstenedione	Indomethacin analog inhibits the reaction [AKR1C3 protein results in increased reduction of Androstenedione]	decreases^reaction|increases^reduction
AKR1C3	8644	Androstenedione	Indomethacin inhibits the reaction [AKR1C3 protein results in increased reduction of Androstenedione]	decreases^reaction|increases^reduction
AKR1C3	8644	Androstenedione	N-(4-chlorobenzoyl)melatonin inhibits the reaction [AKR1C3 protein results in increased reduction of Androstenedione]	decreases^reaction|increases^reduction
AKR1C3	8644	arsenic trioxide	AKR1C3 protein results in decreased susceptibility to arsenic trioxide	decreases^response to substance
AKR1C3	8644	arsenic trioxide	arsenic trioxide results in increased expression of AKR1C3 mRNA	increases^expression
AKR1C3	8644	Aspirin	Aspirin results in decreased activity of AKR1C3 protein	decreases^activity
AKR1C3	8644	Bandrowski's base	Bandrowski's base results in increased expression of AKR1C3 mRNA	increases^expression
AKR1C3	8644	benz(a)anthracene-3,4-dione	AKR1C3 protein results in increased reduction of and affects the activity of benz(a)anthracene-3,4-dione	affects^activity|increases^reduction
AKR1C3	8644	Benzbromarone	Benzbromarone results in decreased activity of AKR1C3 protein	decreases^activity
AKR1C3	8644	benzo(a)pyrene-1,6-quinone	AKR1C3 protein results in increased reduction of and affects the activity of benzo(a)pyrene-1,6-quinone	affects^activity|increases^reduction
AKR1C3	8644	benzo(a)pyrene-3,6-quinone	AKR1C3 protein results in increased reduction of and affects the activity of benzo(a)pyrene-3,6-quinone	affects^activity|increases^reduction
AKR1C3	8644	benzo(a)pyrene-3,6-quinone	[AKR1C3 protein results in increased reduction of and affects the activity of benzo(a)pyrene-3,6-quinone] which results in decreased abundance of Oxygen	affects^activity|decreases^abundance|increases^reduction
AKR1C3	8644	benzo(a)pyrene-3,6-quinone	[AKR1C3 protein results in increased reduction of and affects the activity of benzo(a)pyrene-3,6-quinone] which results in increased chemical synthesis of Hydrogen Peroxide	affects^activity|increases^chemical synthesis|increases^reduction
AKR1C3	8644	benzo(a)pyrene-3,6-quinone	[AKR1C3 protein results in increased reduction of and affects the activity of benzo(a)pyrene-3,6-quinone] which results in increased chemical synthesis of Superoxides	affects^activity|increases^chemical synthesis|increases^reduction
AKR1C3	8644	benzo(a)pyrene 7,8-dihydrodiol	[AKR1C3 protein co-treated with NADP] results in increased oxidation of and affects the activity of benzo(a)pyrene 7,8-dihydrodiol	affects^activity|affects^cotreatment|increases^oxidation
AKR1C3	8644	benzo(a)pyrene-7,8-dione	[AKR1C3 protein co-treated with NADP] results in increased reduction of and affects the activity of benzo(a)pyrene-7,8-dione	affects^activity|affects^cotreatment|increases^reduction
AKR1C3	8644	beta-Naphthoflavone	beta-Naphthoflavone results in increased expression of AKR1C3 mRNA	increases^expression
AKR1C3	8644	Benzoic Acid	Benzoic Acid results in increased expression of AKR1C3 mRNA	increases^expression
AKR1C3	8644	Benzo(a)pyrene	Benzo(a)pyrene results in increased expression of AKR1C3 mRNA	increases^expression
AKR1C3	8644	benzyloxycarbonylleucyl-leucyl-leucine aldehyde	benzyloxycarbonylleucyl-leucyl-leucine aldehyde results in increased expression of AKR1C3 mRNA	increases^expression
AKR1C3	8644	bexarotene	bexarotene results in increased expression of AKR1C3 mRNA	increases^expression
AKR1C3	8644	bortezomib	bortezomib results in increased expression of AKR1C3 mRNA	increases^expression
AKR1C3	8644	Bromazepam	Bromazepam results in decreased activity of AKR1C3 protein	decreases^activity
AKR1C3	8644	capecitabine	AKR1C3 protein results in increased susceptibility to capecitabine	increases^response to substance
AKR1C3	8644	Chrysenes	AKR1C3 protein results in increased reduction of and affects the activity of Chrysenes	affects^activity|increases^reduction
AKR1C3	8644	cinnamyl alcohol	cinnamyl alcohol results in increased expression of AKR1C3 mRNA	increases^expression
AKR1C3	8644	cloxazolam	cloxazolam results in decreased activity of AKR1C3 protein	decreases^activity
AKR1C3	8644	cobaltous chloride	cobaltous chloride results in decreased expression of AKR1C3 mRNA	decreases^expression
AKR1C3	8644	NADP	[AKR1C3 protein co-treated with NADP] results in increased oxidation of and affects the activity of benzo(a)pyrene 7,8-dihydrodiol	affects^activity|affects^cotreatment|increases^oxidation
AKR1C3	8644	NADP	[AKR1C3 protein co-treated with NADP] results in increased reduction of and affects the activity of 4-hydroxyequilenin-o-quinone	affects^activity|affects^cotreatment|increases^reduction
AKR1C3	8644	NADP	[AKR1C3 protein co-treated with NADP] results in increased reduction of and affects the activity of benzo(a)pyrene-7,8-dione	affects^activity|affects^cotreatment|increases^reduction
AKR1C3	8644	NADP	NADP inhibits the reaction [AKR1C3 protein results in increased oxidation of Hydroxysteroids]	decreases^reaction|increases^oxidation
AKR1C3	8644	Copper	[NSC 689534 binds to Copper] which results in increased expression of AKR1C3 mRNA	affects^binding|increases^expression
AKR1C3	8644	Copper Sulfate	Copper Sulfate results in increased expression of AKR1C3 mRNA	increases^expression
AKR1C3	8644	cresolphthalein	cresolphthalein results in decreased activity of AKR1C3 protein	decreases^activity
AKR1C3	8644	dasatinib	dasatinib results in increased expression of AKR1C3 mRNA	increases^expression
AKR1C3	8644	Daunorubicin	AKR1C3 results in increased metabolism of Daunorubicin	increases^metabolic processing
AKR1C3	8644	Prostaglandin D2	AKR1C3 protein results in increased metabolism of Prostaglandin D2	increases^metabolic processing
AKR1C3	8644	Prostaglandin D2	Medroxyprogesterone Acetate inhibits the reaction [[AKR1C3 protein results in increased metabolism of Prostaglandin D2] which results in increased abundance of Dinoprost]	decreases^reaction|increases^abundance|increases^metabolic processing
AKR1C3	8644	Prostaglandin D2	[Medroxyprogesterone Acetate inhibits the reaction [[AKR1C3 protein results in increased metabolism of Prostaglandin D2] which results in increased abundance of Dinoprost]] which results in increased abundance of 15-deoxy-delta(12,14)-prostaglandin J2	decreases^reaction|increases^abundance|increases^metabolic processing
AKR1C3	8644	Desogestrel	Desogestrel results in decreased activity of AKR1C3 protein	decreases^activity
AKR1C3	8644	Diazepam	Diazepam results in decreased activity of AKR1C3 protein	decreases^activity
AKR1C3	8644	Dihydroxydihydrobenzopyrenes	AKR1C3 protein results in increased reduction of and affects the activity of Dihydroxydihydrobenzopyrenes	affects^activity|increases^reduction
AKR1C3	8644	Dinitrochlorobenzene	Dinitrochlorobenzene results in increased expression of AKR1C3 mRNA	increases^expression
AKR1C3	8644	Disulfiram	Disulfiram results in increased expression of AKR1C3 mRNA	increases^expression
AKR1C3	8644	doxifluridine	AKR1C3 protein results in increased susceptibility to doxifluridine	increases^response to substance
AKR1C3	8644	Doxorubicin	AKR1C3 protein affects the reduction of Doxorubicin	affects^reduction
AKR1C3	8644	Doxorubicin	AKR1C3 results in increased metabolism of Doxorubicin	increases^metabolic processing
AKR1C3	8644	dutasteride	dutasteride results in increased expression of AKR1C3 mRNA	increases^expression
AKR1C3	8644	Dydrogesterone	Dydrogesterone results in decreased activity of AKR1C3 protein	decreases^activity
AKR1C3	8644	epigallocatechin gallate	[potassium chromate(VI) co-treated with epigallocatechin gallate] results in decreased expression of AKR1C3 mRNA	affects^cotreatment|decreases^expression
AKR1C3	8644	Estazolam	Estazolam results in decreased activity of AKR1C3 protein	decreases^activity
AKR1C3	8644	Estradiol	[AKR1C3 protein results in increased metabolism of Estrone] which results in increased chemical synthesis of Estradiol	increases^chemical synthesis|increases^metabolic processing
AKR1C3	8644	Estradiol	[Estradiol co-treated with Tetrachlorodibenzodioxin] results in increased expression of AKR1C3 mRNA	affects^cotreatment|increases^expression
AKR1C3	8644	Estradiol	Estradiol results in decreased expression of AKR1C3 mRNA	decreases^expression
AKR1C3	8644	Estrone	AKR1C3 protein results in increased metabolism of Estrone	increases^metabolic processing
AKR1C3	8644	Estrone	[AKR1C3 protein results in increased metabolism of Estrone] which results in increased chemical synthesis of Estradiol	increases^chemical synthesis|increases^metabolic processing
AKR1C3	8644	Eugenol	Eugenol results in increased expression of AKR1C3 mRNA	increases^expression
AKR1C3	8644	farnesal	AKR1C3 protein results in increased reduction of farnesal	increases^reduction
AKR1C3	8644	farnesoic acid	[Flurbiprofen results in decreased activity of AKR1C3 protein] which results in increased chemical synthesis of farnesoic acid	decreases^activity|increases^chemical synthesis
AKR1C3	8644	farnesoic acid	[tolfenamic acid results in decreased activity of AKR1C3 protein] which results in increased chemical synthesis of farnesoic acid	decreases^activity|increases^chemical synthesis
AKR1C3	8644	Farnesol	AKR1C3 protein results in increased chemical synthesis of Farnesol	increases^chemical synthesis
AKR1C3	8644	Farnesol	[Flurbiprofen results in decreased activity of AKR1C3 protein] which results in increased metabolism of Farnesol	decreases^activity|increases^metabolic processing
AKR1C3	8644	Farnesol	[tolfenamic acid results in decreased activity of AKR1C3 protein] which results in increased metabolism of Farnesol	decreases^activity|increases^metabolic processing
AKR1C3	8644	fenamic acid	fenamic acid analog results in decreased activity of AKR1C3 protein	decreases^activity
AKR1C3	8644	Flufenamic Acid	Flufenamic Acid binds to AKR1C3 protein	affects^binding
AKR1C3	8644	Flufenamic Acid	Flufenamic Acid inhibits the reaction [AKR1C3 protein results in increased metabolism of Dihydrotestosterone]	decreases^reaction|increases^metabolic processing
AKR1C3	8644	Flufenamic Acid	Flufenamic Acid results in decreased activity of AKR1C3 protein	decreases^activity
AKR1C3	8644	Flunitrazepam	Flunitrazepam results in decreased activity of AKR1C3 protein	decreases^activity
AKR1C3	8644	Fluorouracil	AKR1C3 protein affects the susceptibility to Fluorouracil	affects^response to substance
AKR1C3	8644	Fluorouracil	Fluorouracil affects the expression of AKR1C3 mRNA	affects^expression
AKR1C3	8644	Flurbiprofen	Flurbiprofen results in decreased activity of AKR1C3 protein	decreases^activity
AKR1C3	8644	Flurbiprofen	[Flurbiprofen results in decreased activity of AKR1C3 protein] which results in increased chemical synthesis of farnesoic acid	decreases^activity|increases^chemical synthesis
AKR1C3	8644	Flurbiprofen	[Flurbiprofen results in decreased activity of AKR1C3 protein] which results in increased metabolism of Farnesol	decreases^activity|increases^metabolic processing
AKR1C3	8644	geranylgeraniol	AKR1C3 protein results in increased chemical synthesis of geranylgeraniol	increases^chemical synthesis
AKR1C3	8644	glycidamide	glycidamide results in increased expression of AKR1C3 mRNA	increases^expression
AKR1C3	8644	Glycyrrhetinic Acid	Glycyrrhetinic Acid results in decreased activity of AKR1C3 protein	decreases^activity
AKR1C3	8644	Hexestrol	Hexestrol results in decreased activity of AKR1C3 protein	decreases^activity
AKR1C3	8644	hexyl cinnamic aldehyde	hexyl cinnamic aldehyde results in increased expression of AKR1C3 mRNA	increases^expression
AKR1C3	8644	Hydrogen Peroxide	[AKR1C3 protein results in increased reduction of and affects the activity of benzo(a)pyrene-3,6-quinone] which results in increased chemical synthesis of Hydrogen Peroxide	affects^activity|increases^chemical synthesis|increases^reduction
AKR1C3	8644	Hydroxysteroids	AKR1C3 protein results in increased abundance of Hydroxysteroids	increases^abundance
AKR1C3	8644	Hydroxysteroids	AKR1C3 protein results in increased oxidation of Hydroxysteroids	increases^oxidation
AKR1C3	8644	Hydroxysteroids	NADP inhibits the reaction [AKR1C3 protein results in increased oxidation of Hydroxysteroids]	decreases^reaction|increases^oxidation
AKR1C3	8644	Ibuprofen	Ibuprofen results in decreased activity of AKR1C3 protein	decreases^activity
AKR1C3	8644	Indomethacin	Indomethacin analog inhibits the reaction [AKR1C3 protein results in increased metabolism of 9,10-phenanthrenequinone]	decreases^reaction|increases^metabolic processing
AKR1C3	8644	Indomethacin	Indomethacin analog inhibits the reaction [AKR1C3 protein results in increased reduction of Androstenedione]	decreases^reaction|increases^reduction
AKR1C3	8644	Indomethacin	Indomethacin analog results in decreased activity of AKR1C3 protein	decreases^activity
AKR1C3	8644	Indomethacin	Indomethacin binds to AKR1C3 protein	affects^binding
AKR1C3	8644	Indomethacin	Indomethacin inhibits the reaction [AKR1C3 protein results in increased metabolism of 9,10-phenanthrenequinone]	decreases^reaction|increases^metabolic processing
AKR1C3	8644	Indomethacin	Indomethacin inhibits the reaction [AKR1C3 protein results in increased reduction of Androstenedione]	decreases^reaction|increases^reduction
AKR1C3	8644	Indomethacin	Indomethacin results in decreased activity of AKR1C3 protein	decreases^activity
AKR1C3	8644	isoeugenol	isoeugenol results in increased expression of AKR1C3 mRNA	increases^expression
AKR1C3	8644	Lactic Acid	Lactic Acid results in increased expression of AKR1C3 mRNA	increases^expression
AKR1C3	8644	Lithocholic Acid	Lithocholic Acid results in decreased activity of AKR1C3 protein	decreases^activity
AKR1C3	8644	Meclofenamic Acid	Meclofenamic Acid results in decreased activity of AKR1C3 protein	decreases^activity
AKR1C3	8644	Medazepam	Medazepam results in decreased activity of AKR1C3 protein	decreases^activity
AKR1C3	8644	Medroxyprogesterone Acetate	Medroxyprogesterone Acetate inhibits the reaction [[AKR1C3 protein results in increased metabolism of Prostaglandin D2] which results in increased abundance of Dinoprost]	decreases^reaction|increases^abundance|increases^metabolic processing
AKR1C3	8644	Medroxyprogesterone Acetate	[Medroxyprogesterone Acetate inhibits the reaction [[AKR1C3 protein results in increased metabolism of Prostaglandin D2] which results in increased abundance of Dinoprost]] which results in increased abundance of 15-deoxy-delta(12,14)-prostaglandin J2	decreases^reaction|increases^abundance|increases^metabolic processing
AKR1C3	8644	Medroxyprogesterone Acetate	Medroxyprogesterone Acetate results in decreased activity of AKR1C3 protein	decreases^activity
AKR1C3	8644	Mefenamic Acid	Mefenamic Acid analog results in decreased activity of AKR1C3 protein	decreases^activity
AKR1C3	8644	methyl salicylate	methyl salicylate results in increased expression of AKR1C3 mRNA	increases^expression
AKR1C3	8644	N-(4-chlorobenzoyl)melatonin	N-(4-chlorobenzoyl)melatonin inhibits the reaction [AKR1C3 protein results in increased metabolism of 9,10-phenanthrenequinone]	decreases^reaction|increases^metabolic processing
AKR1C3	8644	N-(4-chlorobenzoyl)melatonin	N-(4-chlorobenzoyl)melatonin inhibits the reaction [AKR1C3 protein results in increased reduction of Androstenedione]	decreases^reaction|increases^reduction
AKR1C3	8644	N-(4-chlorobenzoyl)melatonin	N-(4-chlorobenzoyl)melatonin results in decreased activity of AKR1C3 protein	decreases^activity
AKR1C3	8644	Naphthalenes	AKR1C3 protein results in increased reduction of and affects the activity of Naphthalenes	affects^activity|increases^reduction
AKR1C3	8644	Naproxen	Naproxen results in decreased activity of AKR1C3 protein	decreases^activity
AKR1C3	8644	naringenin	naringenin results in decreased activity of AKR1C3 protein	decreases^activity
AKR1C3	8644	n-hexane	n-hexane results in increased expression of AKR1C3 mRNA	increases^expression
AKR1C3	8644	nickel sulfate	nickel sulfate results in increased expression of AKR1C3 mRNA	increases^expression
AKR1C3	8644	Nitrazepam	Nitrazepam results in decreased activity of AKR1C3 protein	decreases^activity
AKR1C3	8644	Norethindrone	Norethindrone results in decreased activity of AKR1C3 protein	decreases^activity
AKR1C3	8644	Levonorgestrel	Levonorgestrel results in decreased activity of AKR1C3 protein	decreases^activity
AKR1C3	8644	NSC 689534	[NSC 689534 binds to Copper] which results in increased expression of AKR1C3 mRNA	affects^binding|increases^expression
AKR1C3	8644	ochratoxin A	ochratoxin A results in decreased expression of AKR1C3 mRNA	decreases^expression
AKR1C3	8644	oracine	AKR1C3 protein results in increased reduction of oracine	increases^reduction
AKR1C3	8644	Oxygen	[AKR1C3 protein results in increased reduction of and affects the activity of benzo(a)pyrene-3,6-quinone] which results in decreased abundance of Oxygen	affects^activity|decreases^abundance|increases^reduction
AKR1C3	8644	Phenolphthalein	Phenolphthalein results in decreased activity of AKR1C3 protein	decreases^activity
AKR1C3	8644	Polychlorinated Biphenyls	Polychlorinated Biphenyls affects the expression of AKR1C3 mRNA	affects^expression
AKR1C3	8644	potassium chromate(VI)	[potassium chromate(VI) co-treated with epigallocatechin gallate] results in decreased expression of AKR1C3 mRNA	affects^cotreatment|decreases^expression
AKR1C3	8644	potassium chromate(VI)	potassium chromate(VI) results in decreased expression of AKR1C3 mRNA	decreases^expression
AKR1C3	8644	Pregnanes	AKR1C3 protein affects the metabolism of Pregnanes metabolite	affects^metabolic processing
AKR1C3	8644	Progesterone	AKR1C3 protein results in increased metabolism of Progesterone	increases^metabolic processing
AKR1C3	8644	Progesterone	[AKR1C3 protein results in increased metabolism of Progesterone] which results in increased chemical synthesis of 20-alpha-Dihydroprogesterone	increases^chemical synthesis|increases^metabolic processing
AKR1C3	8644	2-Propanol	2-Propanol results in increased expression of AKR1C3 mRNA	increases^expression
AKR1C3	8644	Dinoprost	Medroxyprogesterone Acetate inhibits the reaction [[AKR1C3 protein results in increased metabolism of Prostaglandin D2] which results in increased abundance of Dinoprost]	decreases^reaction|increases^abundance|increases^metabolic processing
AKR1C3	8644	Dinoprost	[Medroxyprogesterone Acetate inhibits the reaction [[AKR1C3 protein results in increased metabolism of Prostaglandin D2] which results in increased abundance of Dinoprost]] which results in increased abundance of 15-deoxy-delta(12,14)-prostaglandin J2	decreases^reaction|increases^abundance|increases^metabolic processing
AKR1C3	8644	Quercetin	Quercetin results in decreased activity of AKR1C3 protein	decreases^activity
AKR1C3	8644	S 1 (combination)	AKR1C3 protein results in increased susceptibility to S 1 (combination)	increases^response to substance
AKR1C3	8644	Salicylic Acid	Salicylic Acid results in decreased activity of AKR1C3 protein	decreases^activity
AKR1C3	8644	silybin	silybin results in decreased activity of AKR1C3 protein	decreases^activity
AKR1C3	8644	Simvastatin	Simvastatin results in decreased expression of AKR1C3 mRNA	decreases^expression
AKR1C3	8644	sodium arsenite	sodium arsenite results in increased expression of AKR1C3 mRNA	increases^expression
AKR1C3	8644	Sodium Dodecyl Sulfate	Sodium Dodecyl Sulfate results in increased expression of AKR1C3 mRNA	increases^expression
AKR1C3	8644	Sulindac	Sulindac results in decreased activity of AKR1C3 protein	decreases^activity
AKR1C3	8644	Superoxides	[AKR1C3 protein results in increased reduction of 9,10-phenanthrenequinone] which results in increased abundance of Superoxides	increases^abundance|increases^reduction
AKR1C3	8644	Superoxides	[AKR1C3 protein results in increased reduction of and affects the activity of benzo(a)pyrene-3,6-quinone] which results in increased chemical synthesis of Superoxides	affects^activity|increases^chemical synthesis|increases^reduction
AKR1C3	8644	Triiodothyronine	Triiodothyronine results in increased expression of AKR1C3 mRNA	increases^expression
AKR1C3	8644	Testosterone	AKR1C3 promoter SNP results in increased abundance of Testosterone	increases^abundance
AKR1C3	8644	Testosterone	[AKR1C3 protein results in increased metabolism of Androstenedione] which results in increased chemical synthesis of Testosterone	increases^chemical synthesis|increases^metabolic processing
AKR1C3	8644	testosterone enanthate	testosterone enanthate affects the expression of AKR1C3 mRNA	affects^expression
AKR1C3	8644	Tetrachlorodibenzodioxin	[Estradiol co-treated with Tetrachlorodibenzodioxin] results in increased expression of AKR1C3 mRNA	affects^cotreatment|increases^expression
AKR1C3	8644	Tetrachlorodibenzodioxin	Tetrachlorodibenzodioxin results in decreased expression of AKR1C3 mRNA	decreases^expression
AKR1C3	8644	tetralol	AKR1C3 protein affects the oxidation of tetralol	affects^oxidation
AKR1C3	8644	tolfenamic acid	tolfenamic acid results in decreased activity of AKR1C3 protein	decreases^activity
AKR1C3	8644	tolfenamic acid	[tolfenamic acid results in decreased activity of AKR1C3 protein] which results in increased chemical synthesis of farnesoic acid	decreases^activity|increases^chemical synthesis
AKR1C3	8644	tolfenamic acid	[tolfenamic acid results in decreased activity of AKR1C3 protein] which results in increased metabolism of Farnesol	decreases^activity|increases^metabolic processing
AKR1C3	8644	Uranium	Uranium affects the expression of AKR1C3 mRNA	affects^expression
AKR1C3	8644	uranyl acetate	uranyl acetate affects the expression of AKR1C3 mRNA	affects^expression
AKR1C3	8644	Ursodeoxycholic Acid	Ursodeoxycholic Acid results in decreased activity of AKR1C3 protein	decreases^activity
AKR1C3	8644	vorinostat	vorinostat results in decreased expression of AKR1C3 mRNA	decreases^expression
AKR1C3	8644	vorinostat	vorinostat results in increased expression of AKR1C3 mRNA	increases^expression
AKR1C3	8644	zomepirac	zomepirac results in decreased activity of AKR1C3 protein	decreases^activity
BIN1	274	5-(4-ethylbenzylidene)-2-thioxothiazolidin-4-one	[5-(4-ethylbenzylidene)-2-thioxothiazolidin-4-one results in decreased activity of MYC protein] which results in increased expression of BIN1 protein	decreases^activity|increases^expression
BIN1	274	5-(4-ethylbenzylidene)-2-thioxothiazolidin-4-one	[5-(4-ethylbenzylidene)-2-thioxothiazolidin-4-one results in decreased expression of MYC protein] promotes the reaction [ZBTB17 protein binds to BIN1 promoter]	affects^binding|decreases^expression|increases^reaction
BIN1	274	Benzo(a)pyrene	Benzo(a)pyrene results in increased expression of BIN1 mRNA	increases^expression
BIN1	274	bortezomib	bortezomib results in increased expression of BIN1 mRNA	increases^expression
BIN1	274	Copper Sulfate	Copper Sulfate results in increased expression of BIN1 mRNA	increases^expression
BIN1	274	Cyclosporine	Cyclosporine results in increased expression of BIN1 mRNA	increases^expression
BIN1	274	Cisplatin	[BIN1 protein results in decreased activity of PARP1 protein] which results in increased susceptibility to Cisplatin	decreases^activity|increases^response to substance
BIN1	274	Cisplatin	BIN1 protein results in increased susceptibility to Cisplatin	increases^response to substance
BIN1	274	Doxorubicin	[BIN1 protein binds to and results in decreased activity of MYC protein] which results in increased susceptibility to Doxorubicin	affects^binding|decreases^activity|increases^response to substance
BIN1	274	Doxorubicin	BIN1 protein results in increased susceptibility to Doxorubicin	increases^response to substance
BIN1	274	Ethanol	Ethanol results in increased expression of BIN1 protein	increases^expression
BIN1	274	Etoposide	BIN1 protein results in increased susceptibility to Etoposide	increases^response to substance
BIN1	274	Hydrogen Peroxide	[BIN1 protein binds to PARP1 protein] inhibits the reaction [Hydrogen Peroxide results in increased activity of PARP1 protein]	affects^binding|decreases^reaction|increases^activity
BIN1	274	Hydrogen Peroxide	Hydrogen Peroxide affects the expression of BIN1 mRNA	affects^expression
BIN1	274	Paclitaxel	Paclitaxel results in increased expression of BIN1 mRNA	increases^expression
BIN1	274	Progesterone	Progesterone results in increased expression of BIN1 mRNA	increases^expression
BIN1	274	Selenium	Selenium results in increased expression of BIN1 mRNA	increases^expression
BIN1	274	Smoke	Smoke results in increased expression of BIN1 mRNA	increases^expression
BIN1	274	Vitamin E	Vitamin E results in increased expression of BIN1 mRNA	increases^expression
CCR3	1232	alitretinoin	alitretinoin results in increased expression of CCR3 mRNA	increases^expression
CCR3	1232	antileukinate	antileukinate inhibits the reaction [CCL11 protein binds to CCR3 protein]	affects^binding|decreases^reaction
CCR3	1232	Aspirin	Aspirin results in increased expression of CCR3 mRNA	increases^expression
CCR3	1232	Aspirin	CCR3 gene SNP affects the susceptibility to Aspirin	affects^response to substance
CCR3	1232	Aspirin	CCR3 SNP affects the susceptibility to Aspirin	affects^response to substance
CCR3	1232	Dexamethasone	Dexamethasone results in decreased expression of CCR3 protein	decreases^expression
CCR3	1232	Indomethacin	Indomethacin results in decreased expression of CCR3 protein	decreases^expression
CCR3	1232	Plant Extracts	Plant Extracts results in decreased expression of CCR3 mRNA	decreases^expression
CCR3	1232	Plant Extracts	Plant Extracts results in decreased expression of CCR3 protein	decreases^expression
CCR3	1232	proanthocyanidin	proanthocyanidin results in decreased expression of CCR3 mRNA	decreases^expression
CCR3	1232	proanthocyanidin	proanthocyanidin results in decreased expression of CCR3 protein	decreases^expression
CCR3	1232	Soot	Soot results in increased expression of CCR3 mRNA	increases^expression
CCR3	1232	Tacrolimus	Tacrolimus results in decreased expression of CCR3 mRNA	decreases^expression
CCR3	1232	Tretinoin	Tretinoin results in increased expression of CCR3 mRNA	increases^expression
CXCL10	3627	1-nitropyrene	1-nitropyrene results in increased expression of CXCL10 mRNA	increases^expression
CXCL10	3627	3-aminofluoranthene	3-aminofluoranthene results in increased expression of CXCL10 mRNA	increases^expression
CXCL10	3627	3-nitrofluoranthene	3-nitrofluoranthene results in increased expression of CXCL10 mRNA	increases^expression
CXCL10	3627	Acetaminophen	Acetaminophen results in decreased expression of CXCL10 mRNA	decreases^expression
CXCL10	3627	acetovanillone	acetovanillone inhibits the reaction [vanadium pentoxide results in increased expression of CXCL10 mRNA]	decreases^reaction|increases^expression
CXCL10	3627	acteoside	acteoside inhibits the reaction [[TNF protein co-treated with IFNG protein] results in increased secretion of CXCL10 protein]	affects^cotreatment|decreases^reaction|increases^secretion
CXCL10	3627	acteoside	acteoside results in decreased expression of CXCL10 mRNA	decreases^expression
CXCL10	3627	acteoside	acteoside results in decreased secretion of CXCL10 protein	decreases^secretion
CXCL10	3627	Aflatoxin B1	Aflatoxin B1 affects the expression of CXCL10 protein	affects^expression
CXCL10	3627	Allopurinol	Allopurinol inhibits the reaction [vanadium pentoxide results in increased expression of CXCL10 mRNA]	decreases^reaction|increases^expression
CXCL10	3627	anthra(1,9-cd)pyrazol-6(2H)-one	anthra(1,9-cd)pyrazol-6(2H)-one inhibits the reaction [IL1A protein results in increased expression of CXCL10 mRNA]	decreases^reaction|increases^expression
CXCL10	3627	arsenic trioxide	arsenic trioxide results in increased expression of CXCL10 mRNA	increases^expression
CXCL10	3627	Asbestos, Amphibole	Asbestos, Amphibole results in increased expression of CXCL10 protein	increases^expression
CXCL10	3627	Ascorbic Acid	Ascorbic Acid deficiency results in increased expression of CXCL10 mRNA	increases^expression
CXCL10	3627	Ascorbic Acid	Ascorbic Acid results in decreased expression of CXCL10 mRNA	decreases^expression
CXCL10	3627	Benzo(a)pyrene	Benzo(a)pyrene results in increased expression of CXCL10 mRNA	increases^expression
CXCL10	3627	Benzo(a)pyrene	chlorophyllin inhibits the reaction [Benzo(a)pyrene results in increased expression of CXCL10 mRNA]	decreases^reaction|increases^expression
CXCL10	3627	beta-hydroxy simvastatin acid	beta-hydroxy simvastatin acid results in decreased expression of CXCL10 mRNA	decreases^expression
CXCL10	3627	Bilirubin	Bilirubin results in increased expression of CXCL10 mRNA	increases^expression
CXCL10	3627	8-Bromo Cyclic Adenosine Monophosphate	8-Bromo Cyclic Adenosine Monophosphate results in increased expression of CXCL10 mRNA	increases^expression
CXCL10	3627	calcium phosphate	calcium phosphate results in increased expression of CXCL10 protein	increases^expression
CXCL10	3627	Catechin	Catechin inhibits the reaction [S100B protein results in increased expression of CXCL10 mRNA]	decreases^reaction|increases^expression
CXCL10	3627	chlorophyllin	chlorophyllin inhibits the reaction [Benzo(a)pyrene results in increased expression of CXCL10 mRNA]	decreases^reaction|increases^expression
CXCL10	3627	Cocaine	Cocaine results in increased secretion of CXCL10 protein	increases^secretion
CXCL10	3627	Copper Sulfate	Copper Sulfate results in decreased expression of CXCL10 mRNA	decreases^expression
CXCL10	3627	Cyclosporine	Cyclosporine results in decreased expression of CXCL10 mRNA	decreases^expression
CXCL10	3627	dasatinib	dasatinib results in decreased expression of CXCL10 protein	decreases^expression
CXCL10	3627	decitabine	decitabine affects the methylation of CXCL10 promoter	affects^methylation
CXCL10	3627	Dinitrochlorobenzene	Dinitrochlorobenzene results in increased expression of CXCL10 mRNA	increases^expression
CXCL10	3627	Dust	Dust affects the expression of CXCL10 protein	affects^expression
CXCL10	3627	Dust	Dust results in increased expression of CXCL10 mRNA	increases^expression
CXCL10	3627	Egtazic Acid	Egtazic Acid inhibits the reaction [Vehicle Emissions results in increased secretion of CXCL10 protein]	decreases^reaction|increases^secretion
CXCL10	3627	epigallocatechin gallate	[potassium chromate(VI) co-treated with epigallocatechin gallate] results in decreased expression of CXCL10 mRNA	affects^cotreatment|decreases^expression
CXCL10	3627	Estradiol	Estradiol results in increased expression of CXCL10 mRNA	increases^expression
CXCL10	3627	Estradiol	Estradiol results in increased expression of CXCL10 protein	increases^expression
CXCL10	3627	Estradiol	fulvestrant inhibits the reaction [Estradiol results in increased expression of CXCL10 mRNA]	decreases^reaction|increases^expression
CXCL10	3627	Estradiol	[Progesterone co-treated with Estradiol] results in increased expression of CXCL10 mRNA	affects^cotreatment|increases^expression
CXCL10	3627	ferrous sulfate	ferrous sulfate results in increased expression of CXCL10 mRNA	increases^expression
CXCL10	3627	fulvestrant	fulvestrant inhibits the reaction [Estradiol results in increased expression of CXCL10 mRNA]	decreases^reaction|increases^expression
CXCL10	3627	gadodiamide	gadodiamide results in increased expression of CXCL10 mRNA	increases^expression
CXCL10	3627	gadodiamide	gadodiamide results in increased secretion of CXCL10 protein	increases^secretion
CXCL10	3627	Heparitin Sulfate	CXCL10 protein inhibits the reaction [CXCL1 protein binds to Heparitin Sulfate]	affects^binding|decreases^reaction
CXCL10	3627	Ibuprofen	Ibuprofen inhibits the reaction [Lipopolysaccharides results in increased expression of CXCL10 protein]	decreases^reaction|increases^expression
CXCL10	3627	Indomethacin	Dinoprostone inhibits the reaction [Indomethacin inhibits the reaction [Roflumilast inhibits the reaction [Lipopolysaccharides results in increased secretion of CXCL10 protein]]]	decreases^reaction|increases^secretion
CXCL10	3627	Indomethacin	Indomethacin inhibits the reaction [Roflumilast inhibits the reaction [Lipopolysaccharides results in increased secretion of CXCL10 protein]]	decreases^reaction|increases^secretion
CXCL10	3627	KRN 7000	KRN 7000 results in increased expression of CXCL10 protein	increases^expression
CXCL10	3627	lipopolysaccharide, E. coli 026-B6	TGFB1 protein inhibits the reaction [lipopolysaccharide, E. coli 026-B6 results in increased expression of CXCL10 mRNA]	decreases^reaction|increases^expression
CXCL10	3627	Lipopolysaccharides	Dinoprostone inhibits the reaction [Indomethacin inhibits the reaction [Roflumilast inhibits the reaction [Lipopolysaccharides results in increased secretion of CXCL10 protein]]]	decreases^reaction|increases^secretion
CXCL10	3627	Lipopolysaccharides	Dinoprostone inhibits the reaction [Lipopolysaccharides results in increased secretion of CXCL10 protein]	decreases^reaction|increases^secretion
CXCL10	3627	Lipopolysaccharides	Dinoprostone promotes the reaction [Roflumilast inhibits the reaction [Lipopolysaccharides results in increased secretion of CXCL10 protein]]	decreases^reaction|increases^reaction|increases^secretion
CXCL10	3627	Lipopolysaccharides	Dinoprostone promotes the reaction [roflumilast N-oxide inhibits the reaction [Lipopolysaccharides results in increased secretion of CXCL10 protein]]	decreases^reaction|increases^reaction|increases^secretion
CXCL10	3627	Lipopolysaccharides	Ibuprofen inhibits the reaction [Lipopolysaccharides results in increased expression of CXCL10 protein]	decreases^reaction|increases^expression
CXCL10	3627	Lipopolysaccharides	Indomethacin inhibits the reaction [Roflumilast inhibits the reaction [Lipopolysaccharides results in increased secretion of CXCL10 protein]]	decreases^reaction|increases^secretion
CXCL10	3627	Lipopolysaccharides	Lipopolysaccharides results in increased expression of CXCL10 mRNA	increases^expression
CXCL10	3627	Lipopolysaccharides	Lipopolysaccharides results in increased expression of CXCL10 protein	increases^expression
CXCL10	3627	Lipopolysaccharides	Lipopolysaccharides results in increased secretion of CXCL10 protein	increases^secretion
CXCL10	3627	Lipopolysaccharides	Roflumilast inhibits the reaction [Lipopolysaccharides results in increased secretion of CXCL10 protein]	decreases^reaction|increases^secretion
CXCL10	3627	Lipopolysaccharides	roflumilast N-oxide inhibits the reaction [Lipopolysaccharides results in increased secretion of CXCL10 protein]	decreases^reaction|increases^secretion
CXCL10	3627	Lucanthone	Lucanthone results in increased expression of CXCL10 mRNA	increases^expression
CXCL10	3627	macrophage stimulatory lipopeptide 2	[macrophage stimulatory lipopeptide 2 co-treated with nickel sulfate] results in increased expression of CXCL10 mRNA	affects^cotreatment|increases^expression
CXCL10	3627	macrophage stimulatory lipopeptide 2	macrophage stimulatory lipopeptide 2 results in increased expression of CXCL10 mRNA	increases^expression
CXCL10	3627	macrophage stimulatory lipopeptide 2	macrophage stimulatory lipopeptide 2 results in increased secretion of CXCL10 protein	increases^secretion
CXCL10	3627	macrophage stimulatory lipopeptide 2	N-(2-cyclohexyloxy-4-nitrophenyl)methanesulfonamide inhibits the reaction [nickel sulfate inhibits the reaction [macrophage stimulatory lipopeptide 2 results in increased secretion of CXCL10 protein]]	decreases^reaction|increases^secretion
CXCL10	3627	macrophage stimulatory lipopeptide 2	nickel sulfate inhibits the reaction [macrophage stimulatory lipopeptide 2 results in increased expression of CXCL10 mRNA]	decreases^reaction|increases^expression
CXCL10	3627	macrophage stimulatory lipopeptide 2	nickel sulfate inhibits the reaction [macrophage stimulatory lipopeptide 2 results in increased secretion of CXCL10 protein]	decreases^reaction|increases^secretion
CXCL10	3627	monomethylarsonous acid	monomethylarsonous acid results in decreased expression of CXCL10 mRNA	decreases^expression
CXCL10	3627	N-(2-cyclohexyloxy-4-nitrophenyl)methanesulfonamide	N-(2-cyclohexyloxy-4-nitrophenyl)methanesulfonamide inhibits the reaction [nickel sulfate inhibits the reaction [macrophage stimulatory lipopeptide 2 results in increased secretion of CXCL10 protein]]	decreases^reaction|increases^secretion
CXCL10	3627	nickel sulfate	[macrophage stimulatory lipopeptide 2 co-treated with nickel sulfate] results in increased expression of CXCL10 mRNA	affects^cotreatment|increases^expression
CXCL10	3627	nickel sulfate	N-(2-cyclohexyloxy-4-nitrophenyl)methanesulfonamide inhibits the reaction [nickel sulfate inhibits the reaction [macrophage stimulatory lipopeptide 2 results in increased secretion of CXCL10 protein]]	decreases^reaction|increases^secretion
CXCL10	3627	nickel sulfate	nickel sulfate inhibits the reaction [macrophage stimulatory lipopeptide 2 results in increased expression of CXCL10 mRNA]	decreases^reaction|increases^expression
CXCL10	3627	nickel sulfate	nickel sulfate inhibits the reaction [macrophage stimulatory lipopeptide 2 results in increased secretion of CXCL10 protein]	decreases^reaction|increases^secretion
CXCL10	3627	nickel sulfate	nickel sulfate results in increased expression of CXCL10 mRNA	increases^expression
CXCL10	3627	Nitric Oxide	Nitric Oxide results in decreased secretion of CXCL10 protein	decreases^secretion
CXCL10	3627	Nitric Oxide Donors	Nitric Oxide Donors results in decreased secretion of CXCL10 protein	decreases^secretion
CXCL10	3627	S-Nitrosoglutathione	S-Nitrosoglutathione results in decreased secretion of CXCL10 protein	decreases^secretion
CXCL10	3627	Levonorgestrel	[testosterone undecanoate co-treated with Levonorgestrel] results in increased expression of CXCL10 mRNA	affects^cotreatment|increases^expression
CXCL10	3627	Paraquat	Paraquat results in increased expression of CXCL10 mRNA	increases^expression
CXCL10	3627	polydatin	[polydatin co-treated with TGFA protein] results in increased expression of CXCL10 mRNA	affects^cotreatment|increases^expression
CXCL10	3627	polydatin	polydatin inhibits the reaction [[TNF protein co-treated with IFNG protein] results in increased secretion of CXCL10 protein]	affects^cotreatment|decreases^reaction|increases^secretion
CXCL10	3627	polydatin	polydatin results in decreased expression of CXCL10 mRNA	decreases^expression
CXCL10	3627	polydatin	polydatin results in decreased secretion of CXCL10 protein	decreases^secretion
CXCL10	3627	potassium chromate(VI)	[potassium chromate(VI) co-treated with epigallocatechin gallate] results in decreased expression of CXCL10 mRNA	affects^cotreatment|decreases^expression
CXCL10	3627	potassium chromate(VI)	potassium chromate(VI) results in decreased expression of CXCL10 mRNA	decreases^expression
CXCL10	3627	Progesterone	[Progesterone co-treated with Estradiol] results in increased expression of CXCL10 mRNA	affects^cotreatment|increases^expression
CXCL10	3627	Progesterone	Progesterone results in increased expression of CXCL10 mRNA	increases^expression
CXCL10	3627	Dinoprostone	Dinoprostone inhibits the reaction [Indomethacin inhibits the reaction [Roflumilast inhibits the reaction [Lipopolysaccharides results in increased secretion of CXCL10 protein]]]	decreases^reaction|increases^secretion
CXCL10	3627	Dinoprostone	Dinoprostone inhibits the reaction [Lipopolysaccharides results in increased secretion of CXCL10 protein]	decreases^reaction|increases^secretion
CXCL10	3627	Dinoprostone	Dinoprostone promotes the reaction [Roflumilast inhibits the reaction [Lipopolysaccharides results in increased secretion of CXCL10 protein]]	decreases^reaction|increases^reaction|increases^secretion
CXCL10	3627	Dinoprostone	Dinoprostone promotes the reaction [roflumilast N-oxide inhibits the reaction [Lipopolysaccharides results in increased secretion of CXCL10 protein]]	decreases^reaction|increases^reaction|increases^secretion
CXCL10	3627	Quercetin	Quercetin inhibits the reaction [S100B protein results in increased expression of CXCL10 mRNA]	decreases^reaction|increases^expression
CXCL10	3627	Quercetin	Quercetin inhibits the reaction [[TNF protein co-treated with IFNG protein] results in increased secretion of CXCL10 protein]	affects^cotreatment|decreases^reaction|increases^secretion
CXCL10	3627	Quercetin	Quercetin results in decreased expression of CXCL10 mRNA	decreases^expression
CXCL10	3627	Quercetin	Quercetin results in decreased secretion of CXCL10 protein	decreases^secretion
CXCL10	3627	resveratrol	resveratrol inhibits the reaction [[TNF protein co-treated with IFNG protein] results in increased secretion of CXCL10 protein]	affects^cotreatment|decreases^reaction|increases^secretion
CXCL10	3627	resveratrol	resveratrol results in decreased expression of CXCL10 mRNA	decreases^expression
CXCL10	3627	resveratrol	resveratrol results in decreased secretion of CXCL10 protein	decreases^secretion
CXCL10	3627	Isotretinoin	Isotretinoin results in decreased expression of CXCL10 mRNA	decreases^expression
CXCL10	3627	Roflumilast	Dinoprostone inhibits the reaction [Indomethacin inhibits the reaction [Roflumilast inhibits the reaction [Lipopolysaccharides results in increased secretion of CXCL10 protein]]]	decreases^reaction|increases^secretion
CXCL10	3627	Roflumilast	Dinoprostone promotes the reaction [Roflumilast inhibits the reaction [Lipopolysaccharides results in increased secretion of CXCL10 protein]]	decreases^reaction|increases^reaction|increases^secretion
CXCL10	3627	Roflumilast	Indomethacin inhibits the reaction [Roflumilast inhibits the reaction [Lipopolysaccharides results in increased secretion of CXCL10 protein]]	decreases^reaction|increases^secretion
CXCL10	3627	Roflumilast	Roflumilast inhibits the reaction [Lipopolysaccharides results in increased secretion of CXCL10 protein]	decreases^reaction|increases^secretion
CXCL10	3627	roflumilast N-oxide	Dinoprostone promotes the reaction [roflumilast N-oxide inhibits the reaction [Lipopolysaccharides results in increased secretion of CXCL10 protein]]	decreases^reaction|increases^reaction|increases^secretion
CXCL10	3627	roflumilast N-oxide	roflumilast N-oxide inhibits the reaction [Lipopolysaccharides results in increased secretion of CXCL10 protein]	decreases^reaction|increases^secretion
CXCL10	3627	Rutin	Rutin inhibits the reaction [[TNF protein co-treated with IFNG protein] results in increased secretion of CXCL10 protein]	affects^cotreatment|decreases^reaction|increases^secretion
CXCL10	3627	Rutin	Rutin results in decreased expression of CXCL10 mRNA	decreases^expression
CXCL10	3627	Rutin	Rutin results in decreased secretion of CXCL10 protein	decreases^secretion
CXCL10	3627	Silicon Dioxide	Silicon Dioxide results in increased expression of CXCL10 mRNA	increases^expression
CXCL10	3627	Sodium Dodecyl Sulfate	Sodium Dodecyl Sulfate results in increased expression of CXCL10 mRNA	increases^expression
CXCL10	3627	Soot	Soot results in increased expression of CXCL10 mRNA	increases^expression
CXCL10	3627	testosterone undecanoate	[testosterone undecanoate co-treated with Levonorgestrel] results in increased expression of CXCL10 mRNA	affects^cotreatment|increases^expression
CXCL10	3627	testosterone undecanoate	testosterone undecanoate results in increased expression of CXCL10 mRNA	increases^expression
CXCL10	3627	Tetrachlorodibenzodioxin	Tetrachlorodibenzodioxin affects the expression of CXCL10 mRNA	affects^expression
CXCL10	3627	Tetrachlorodibenzodioxin	Tetrachlorodibenzodioxin results in decreased expression of CXCL10 mRNA	decreases^expression
CXCL10	3627	titanium dioxide	titanium dioxide results in increased expression of CXCL10 mRNA	increases^expression
CXCL10	3627	troglitazone	troglitazone results in increased expression of CXCL10 mRNA	increases^expression
CXCL10	3627	vanadium pentoxide	acetovanillone inhibits the reaction [vanadium pentoxide results in increased expression of CXCL10 mRNA]	decreases^reaction|increases^expression
CXCL10	3627	vanadium pentoxide	Allopurinol inhibits the reaction [vanadium pentoxide results in increased expression of CXCL10 mRNA]	decreases^reaction|increases^expression
CXCL10	3627	vanadium pentoxide	vanadium pentoxide results in increased expression of CXCL10 mRNA	increases^expression
CXCL10	3627	Vehicle Emissions	Egtazic Acid inhibits the reaction [Vehicle Emissions results in increased secretion of CXCL10 protein]	decreases^reaction|increases^secretion
CXCL10	3627	Vehicle Emissions	Vehicle Emissions results in increased secretion of CXCL10 protein	increases^secretion
CXCR3	2833	2-amino-1-methyl-6-phenylimidazo(4,5-b)pyridine	2-amino-1-methyl-6-phenylimidazo(4,5-b)pyridine results in increased expression of CXCR3 mRNA	increases^expression
CXCR3	2833	Calcium	[CXCL9 protein binds to and results in increased activity of CXCR3 protein] which results in increased abundance of Calcium	affects^binding|increases^abundance|increases^activity
CXCR3	2833	Calcium	[[CXCL9 protein binds to and results in increased activity of CXCR3 protein] which results in increased abundance of Calcium] which results in increased expression of EGR1 mRNA	affects^binding|increases^abundance|increases^activity|increases^expression
CXCR3	2833	Calcium	CXCR3 protein affects the abundance of Calcium	affects^abundance
CXCR3	2833	Cyproterone Acetate	[Ethinyl Estradiol co-treated with Cyproterone Acetate] results in increased expression of CXCR3 protein	affects^cotreatment|increases^expression
CXCR3	2833	Dichloroacetic Acid	Dichloroacetic Acid results in increased expression of CXCR3 mRNA	increases^expression
CXCR3	2833	Ethinyl Estradiol	[Ethinyl Estradiol co-treated with Cyproterone Acetate] results in increased expression of CXCR3 protein	affects^cotreatment|increases^expression
CXCR3	2833	Nicotine	Nicotine results in increased expression of CXCR3 mRNA	increases^expression
CXCR3	2833	Reactive Oxygen Species	[CXCR3 protein results in increased expression of EGR1] which results in increased abundance of Reactive Oxygen Species	increases^abundance|increases^expression
CXCR3	2833	Taurine	Taurine results in decreased expression of CXCR3 mRNA	decreases^expression
DDX24	57062	Arachidonic Acid	Arachidonic Acid results in decreased expression of DDX24 mRNA	decreases^expression
DDX24	57062	7,8-Dihydro-7,8-dihydroxybenzo(a)pyrene 9,10-oxide	7,8-Dihydro-7,8-dihydroxybenzo(a)pyrene 9,10-oxide results in decreased expression of DDX24 mRNA	decreases^expression
DDX24	57062	Lead	Lead results in decreased expression of DDX24 mRNA	decreases^expression
DDX24	57062	pirinixic acid	[pirinixic acid binds to and results in increased activity of PPARA protein] which results in increased expression of DDX24 mRNA	affects^binding|increases^activity|increases^expression
DDX24	57062	Selenium	[Selenium co-treated with Vitamin E] results in decreased expression of DDX24 mRNA	affects^cotreatment|decreases^expression
DDX24	57062	Selenium	Selenium results in decreased expression of DDX24 mRNA	decreases^expression
DDX24	57062	testosterone enanthate	testosterone enanthate affects the expression of DDX24 mRNA	affects^expression
DDX24	57062	triacsin C	triacsin C results in decreased expression of DDX24 mRNA	decreases^expression
DDX24	57062	Vitamin E	[Selenium co-treated with Vitamin E] results in decreased expression of DDX24 mRNA	affects^cotreatment|decreases^expression
DDX24	57062	Vitamin E	Vitamin E results in decreased expression of DDX24 mRNA	decreases^expression
DPP4	1803	Acetaminophen	Acetaminophen results in decreased expression of DPP4 mRNA	decreases^expression
DPP4	1803	Acetaminophen	Acetaminophen results in increased expression of DPP4 protein	increases^expression
DPP4	1803	Adenosine	Adenosine results in decreased expression of DPP4 mRNA	decreases^expression
DPP4	1803	Adenosine	Adenosine results in decreased expression of DPP4 protein	decreases^expression
DPP4	1803	Adenosine	[Adenosine results in decreased phosphorylation of MAPK1 protein] which results in decreased expression of DPP4 mRNA	decreases^expression|decreases^phosphorylation
DPP4	1803	Adenosine	[Adenosine results in decreased phosphorylation of MAPK1 protein] which results in decreased expression of DPP4 protein	decreases^expression|decreases^phosphorylation
DPP4	1803	Adenosine	[Adenosine results in decreased phosphorylation of MAPK3 protein] which results in decreased expression of DPP4 mRNA	decreases^expression|decreases^phosphorylation
DPP4	1803	Adenosine	[Adenosine results in decreased phosphorylation of MAPK3 protein] which results in decreased expression of DPP4 protein	decreases^expression|decreases^phosphorylation
DPP4	1803	alanylproline-4-nitroanilide	DPP4 protein results in increased cleavage of alanylproline-4-nitroanilide	increases^cleavage
DPP4	1803	Ascorbic Acid	[Quercetin co-treated with Ascorbic Acid] results in decreased expression of DPP4 mRNA	affects^cotreatment|decreases^expression
DPP4	1803	Azathioprine	Azathioprine results in decreased expression of DPP4 mRNA	decreases^expression
DPP4	1803	Benzene	Benzene analog results in decreased activity of DPP4 protein	decreases^activity
DPP4	1803	beta-hydroxy simvastatin acid	beta-hydroxy simvastatin acid results in decreased expression of DPP4 mRNA	decreases^expression
DPP4	1803	bis(4-acetamidophenyl) 1-prolylpyrrolidine-2-phosphonate	bis(4-acetamidophenyl) 1-prolylpyrrolidine-2-phosphonate results in decreased activity of DPP4 protein	decreases^activity
DPP4	1803	tert-Butylhydroperoxide	tert-Butylhydroperoxide results in increased expression of DPP4 mRNA	increases^expression
DPP4	1803	Copper Sulfate	Copper Sulfate results in decreased expression of DPP4 mRNA	decreases^expression
DPP4	1803	Cyclosporine	Cyclosporine results in decreased expression of DPP4 mRNA	decreases^expression
DPP4	1803	dasatinib	dasatinib results in increased expression of DPP4 mRNA	increases^expression
DPP4	1803	decitabine	decitabine affects the expression of DPP4 mRNA	affects^expression
DPP4	1803	Doxorubicin	DPP4 protein promotes the reaction [Doxorubicin results in increased cleavage of PARP1 protein]	increases^cleavage|increases^reaction
DPP4	1803	Doxorubicin	[DPP4 protein results in increased expression of TOP2A protein] which results in increased susceptibility to Doxorubicin	increases^expression|increases^response to substance
DPP4	1803	Doxorubicin	DPP4 protein results in increased susceptibility to Doxorubicin	increases^response to substance
DPP4	1803	epigallocatechin gallate	[potassium chromate(VI) co-treated with epigallocatechin gallate] results in decreased expression of DPP4 mRNA	affects^cotreatment|decreases^expression
DPP4	1803	Estradiol	[Progesterone co-treated with Estradiol] results in increased expression of DPP4 mRNA	affects^cotreatment|increases^expression
DPP4	1803	glycylproline 4-nitroanilide	DPP4 protein results in increased cleavage of glycylproline 4-nitroanilide	increases^cleavage
DPP4	1803	Isoflavones	Isoflavones affects the expression of DPP4 mRNA	affects^expression
DPP4	1803	Lucanthone	Lucanthone results in increased expression of DPP4 mRNA	increases^expression
DPP4	1803	Manganese	Manganese results in increased expression of DPP4 mRNA	increases^expression
DPP4	1803	manganese chloride	manganese chloride results in increased expression of DPP4 mRNA	increases^expression
DPP4	1803	nickel sulfate	nickel sulfate results in decreased expression of DPP4 mRNA	decreases^expression
DPP4	1803	Polychlorinated Biphenyls	Polychlorinated Biphenyls affects the expression of DPP4 mRNA	affects^expression
DPP4	1803	potassium chromate(VI)	[potassium chromate(VI) co-treated with epigallocatechin gallate] results in decreased expression of DPP4 mRNA	affects^cotreatment|decreases^expression
DPP4	1803	potassium chromate(VI)	potassium chromate(VI) results in decreased expression of DPP4 mRNA	decreases^expression
DPP4	1803	Progesterone	[Progesterone co-treated with Estradiol] results in increased expression of DPP4 mRNA	affects^cotreatment|increases^expression
DPP4	1803	Progesterone	Progesterone results in increased expression of DPP4 mRNA	increases^expression
DPP4	1803	Pyrroles	Pyrroles analog results in decreased activity of DPP4 protein	decreases^activity
DPP4	1803	Quercetin	[Quercetin co-treated with Ascorbic Acid] results in decreased expression of DPP4 mRNA	affects^cotreatment|decreases^expression
DPP4	1803	Quercetin	Quercetin results in decreased expression of DPP4 mRNA	decreases^expression
DPP4	1803	sitagliptin	sitagliptin results in decreased activity of DPP4 protein	decreases^activity
DPP4	1803	Tetrachlorodibenzodioxin	Tetrachlorodibenzodioxin results in increased expression of DPP4 mRNA	increases^expression
DPP4	1803	vildagliptin	vildagliptin results in decreased activity of DPP4 protein	decreases^activity
DPP8	54878	alanylproline-4-nitroanilide	DPP8 protein results in increased cleavage of alanylproline-4-nitroanilide	increases^cleavage
DPP8	54878	alanylproline-4-nitroanilide	[UAMC00132 results in decreased activity of [DPP9 protein co-treated with DPP8 protein]] which results in decreased cleavage of alanylproline-4-nitroanilide	affects^cotreatment|decreases^activity|decreases^cleavage
DPP8	54878	7,8-Dihydro-7,8-dihydroxybenzo(a)pyrene 9,10-oxide	7,8-Dihydro-7,8-dihydroxybenzo(a)pyrene 9,10-oxide results in decreased expression of DPP8 mRNA	decreases^expression
DPP8	54878	Copper Sulfate	Copper Sulfate results in decreased expression of DPP8 mRNA	decreases^expression
DPP8	54878	glycylproline 4-nitroanilide	[UAMC00132 results in decreased activity of [DPP9 protein co-treated with DPP8 protein]] which results in decreased cleavage of glycylproline 4-nitroanilide	affects^cotreatment|decreases^activity|decreases^cleavage
DPP8	54878	UAMC00132	UAMC00132 results in decreased activity of DPP8 protein	decreases^activity
DPP8	54878	UAMC00132	UAMC00132 results in decreased activity of [DPP9 protein co-treated with DPP8 protein]	affects^cotreatment|decreases^activity
DPP8	54878	UAMC00132	[UAMC00132 results in decreased activity of [DPP9 protein co-treated with DPP8 protein]] which results in decreased cleavage of alanylproline-4-nitroanilide	affects^cotreatment|decreases^activity|decreases^cleavage
DPP8	54878	UAMC00132	[UAMC00132 results in decreased activity of [DPP9 protein co-treated with DPP8 protein]] which results in decreased cleavage of glycylproline 4-nitroanilide	affects^cotreatment|decreases^activity|decreases^cleavage
DPP8	54878	vildagliptin	vildagliptin results in decreased activity of DPP8 protein	decreases^activity
IDO1	3620	Acyclovir	Acyclovir results in decreased activity of IDO1 protein	decreases^activity
IDO1	3620	AM 281	AM 281 inhibits the reaction [Plant Preparations results in increased activity of IDO1 protein]	decreases^reaction|increases^activity
IDO1	3620	AM 281	AM 281 inhibits the reaction [Tetrahydrocannabinol inhibits the reaction [Plant Preparations results in increased activity of IDO1 protein]]	decreases^reaction|increases^activity
IDO1	3620	AM 281	AM 281 promotes the reaction [Cannabidiol inhibits the reaction [Plant Preparations results in increased activity of IDO1 protein]]	decreases^reaction|increases^activity|increases^reaction
IDO1	3620	Neopterin	Cannabidiol inhibits the reaction [[Plant Preparations results in increased activity of IDO1 protein] which results in increased abundance of Neopterin]	decreases^reaction|increases^abundance|increases^activity
IDO1	3620	Neopterin	[Plant Preparations results in increased activity of IDO1 protein] which results in increased abundance of Neopterin	increases^abundance|increases^activity
IDO1	3620	Neopterin	Tetrahydrocannabinol inhibits the reaction [[Plant Preparations results in increased activity of IDO1 protein] which results in increased abundance of Neopterin]	decreases^reaction|increases^abundance|increases^activity
IDO1	3620	Aspirin	IDO1 affects the susceptibility to Aspirin	affects^response to substance
IDO1	3620	Benzo(a)pyrene	Benzo(a)pyrene results in increased expression of IDO1 mRNA	increases^expression
IDO1	3620	Cannabidiol	AM 281 promotes the reaction [Cannabidiol inhibits the reaction [Plant Preparations results in increased activity of IDO1 protein]]	decreases^reaction|increases^activity|increases^reaction
IDO1	3620	Cannabidiol	Cannabidiol inhibits the reaction [Plant Preparations results in increased activity of IDO1 protein]	decreases^reaction|increases^activity
IDO1	3620	Cannabidiol	Cannabidiol inhibits the reaction [[Plant Preparations results in increased activity of IDO1 protein] which results in increased abundance of Neopterin]	decreases^reaction|increases^abundance|increases^activity
IDO1	3620	Cannabidiol	Cannabidiol inhibits the reaction [Plant Preparations results in increased expression of IDO1 mRNA]	decreases^reaction|increases^expression
IDO1	3620	Cannabidiol	iodopravadoline promotes the reaction [Cannabidiol inhibits the reaction [Plant Preparations results in increased activity of IDO1 protein]]	decreases^reaction|increases^activity|increases^reaction
IDO1	3620	Curcumin	Curcumin results in decreased expression of IDO1 mRNA	decreases^expression
IDO1	3620	Tetrahydrocannabinol	AM 281 inhibits the reaction [Tetrahydrocannabinol inhibits the reaction [Plant Preparations results in increased activity of IDO1 protein]]	decreases^reaction|increases^activity
IDO1	3620	Tetrahydrocannabinol	iodopravadoline inhibits the reaction [Tetrahydrocannabinol inhibits the reaction [Plant Preparations results in increased activity of IDO1 protein]]	decreases^reaction|increases^activity
IDO1	3620	Tetrahydrocannabinol	Tetrahydrocannabinol inhibits the reaction [Plant Preparations results in increased activity of IDO1 protein]	decreases^reaction|increases^activity
IDO1	3620	Tetrahydrocannabinol	Tetrahydrocannabinol inhibits the reaction [[Plant Preparations results in increased activity of IDO1 protein] which results in increased abundance of Neopterin]	decreases^reaction|increases^abundance|increases^activity
IDO1	3620	Tetrahydrocannabinol	Tetrahydrocannabinol inhibits the reaction [Plant Preparations results in increased expression of IDO1 mRNA]	decreases^reaction|increases^expression
IDO1	3620	gadodiamide	gadodiamide results in increased expression of IDO1 mRNA	increases^expression
IDO1	3620	iodopravadoline	iodopravadoline inhibits the reaction [Plant Preparations results in increased activity of IDO1 protein]	decreases^reaction|increases^activity
IDO1	3620	iodopravadoline	iodopravadoline inhibits the reaction [Tetrahydrocannabinol inhibits the reaction [Plant Preparations results in increased activity of IDO1 protein]]	decreases^reaction|increases^activity
IDO1	3620	iodopravadoline	iodopravadoline promotes the reaction [Cannabidiol inhibits the reaction [Plant Preparations results in increased activity of IDO1 protein]]	decreases^reaction|increases^activity|increases^reaction
IDO1	3620	Lipopolysaccharides	Lipopolysaccharides results in increased expression of IDO1 mRNA	increases^expression
IDO1	3620	Lipopolysaccharides	Sulfasalazine inhibits the reaction [Lipopolysaccharides results in increased expression of IDO1 mRNA]	decreases^reaction|increases^expression
IDO1	3620	nickel sulfate	nickel sulfate results in increased expression of IDO1 mRNA	increases^expression
IDO1	3620	Nitric Oxide	Nitric Oxide binds to and affects the folding of and results in increased degradation of and results in decreased activity of IDO1 protein	affects^binding|affects^folding|decreases^activity|increases^degradation
IDO1	3620	Plant Preparations	AM 281 inhibits the reaction [Plant Preparations results in increased activity of IDO1 protein]	decreases^reaction|increases^activity
IDO1	3620	Plant Preparations	AM 281 inhibits the reaction [Tetrahydrocannabinol inhibits the reaction [Plant Preparations results in increased activity of IDO1 protein]]	decreases^reaction|increases^activity
IDO1	3620	Plant Preparations	AM 281 promotes the reaction [Cannabidiol inhibits the reaction [Plant Preparations results in increased activity of IDO1 protein]]	decreases^reaction|increases^activity|increases^reaction
IDO1	3620	Plant Preparations	Cannabidiol inhibits the reaction [Plant Preparations results in increased activity of IDO1 protein]	decreases^reaction|increases^activity
IDO1	3620	Plant Preparations	Cannabidiol inhibits the reaction [[Plant Preparations results in increased activity of IDO1 protein] which results in increased abundance of Neopterin]	decreases^reaction|increases^abundance|increases^activity
IDO1	3620	Plant Preparations	Cannabidiol inhibits the reaction [Plant Preparations results in increased expression of IDO1 mRNA]	decreases^reaction|increases^expression
IDO1	3620	Plant Preparations	iodopravadoline inhibits the reaction [Plant Preparations results in increased activity of IDO1 protein]	decreases^reaction|increases^activity
IDO1	3620	Plant Preparations	iodopravadoline inhibits the reaction [Tetrahydrocannabinol inhibits the reaction [Plant Preparations results in increased activity of IDO1 protein]]	decreases^reaction|increases^activity
IDO1	3620	Plant Preparations	iodopravadoline promotes the reaction [Cannabidiol inhibits the reaction [Plant Preparations results in increased activity of IDO1 protein]]	decreases^reaction|increases^activity|increases^reaction
IDO1	3620	Plant Preparations	Plant Preparations results in increased activity of IDO1 protein	increases^activity
IDO1	3620	Plant Preparations	[Plant Preparations results in increased activity of IDO1 protein] which results in increased abundance of Neopterin	increases^abundance|increases^activity
IDO1	3620	Plant Preparations	Plant Preparations results in increased expression of IDO1 mRNA	increases^expression
IDO1	3620	Plant Preparations	Tetrahydrocannabinol inhibits the reaction [Plant Preparations results in increased activity of IDO1 protein]	decreases^reaction|increases^activity
IDO1	3620	Plant Preparations	Tetrahydrocannabinol inhibits the reaction [[Plant Preparations results in increased activity of IDO1 protein] which results in increased abundance of Neopterin]	decreases^reaction|increases^abundance|increases^activity
IDO1	3620	Plant Preparations	Tetrahydrocannabinol inhibits the reaction [Plant Preparations results in increased expression of IDO1 mRNA]	decreases^reaction|increases^expression
IDO1	3620	Quercetin	Quercetin results in increased expression of IDO1 protein	increases^expression
IDO1	3620	resveratrol	resveratrol affects the activity of IDO1 protein	affects^activity
IDO1	3620	Simvastatin	Simvastatin results in increased expression of IDO1	increases^expression
IDO1	3620	Sulfasalazine	Sulfasalazine inhibits the reaction [Lipopolysaccharides results in increased expression of IDO1 mRNA]	decreases^reaction|increases^expression
IDO1	3620	testosterone enanthate	testosterone enanthate affects the expression of IDO1 mRNA	affects^expression
IFNG	3458	15-deoxy-delta(12,14)-prostaglandin J2	15-deoxy-delta(12,14)-prostaglandin J2 results in decreased expression of IFNG protein	decreases^expression
IFNG	3458	15-deoxyprostaglandin J2	15-deoxyprostaglandin J2 inhibits the reaction [IFNG results in increased expression of STAT1 mRNA]	decreases^reaction|increases^expression
IFNG	3458	22-hydroxycholesterol	[22-hydroxycholesterol co-treated with alitretinoin] inhibits the reaction [IFNG promotes the reaction [STAT1 protein binds to CCL2 promoter]]	affects^binding|affects^cotreatment|decreases^reaction|increases^reaction
IFNG	3458	22-hydroxycholesterol	[22-hydroxycholesterol co-treated with alitretinoin] inhibits the reaction [IFNG results in increased expression of STAT1 mRNA]	affects^cotreatment|decreases^reaction|increases^expression
IFNG	3458	22-hydroxycholesterol	22-hydroxycholesterol inhibits the reaction [IFNG results in increased expression of NR1H3 mRNA]	decreases^reaction|increases^expression
IFNG	3458	22-hydroxycholesterol	22-hydroxycholesterol inhibits the reaction [IFNG results in increased phosphorylation of and results in increased localization of STAT1 protein]	decreases^reaction|increases^localization|increases^phosphorylation
IFNG	3458	2,4,5,2',4',5'-hexachlorobiphenyl	2,4,5,2',4',5'-hexachlorobiphenyl results in decreased expression of IFNG protein	decreases^expression
IFNG	3458	2-(4-morpholinyl)-8-phenyl-4H-1-benzopyran-4-one	2-(4-morpholinyl)-8-phenyl-4H-1-benzopyran-4-one inhibits the reaction [IFNG protein results in decreased phosphorylation of STAT3 protein]	decreases^phosphorylation|decreases^reaction
IFNG	3458	2-(4-morpholinyl)-8-phenyl-4H-1-benzopyran-4-one	2-(4-morpholinyl)-8-phenyl-4H-1-benzopyran-4-one inhibits the reaction [IFNG protein results in increased expression of GBP1 mRNA]	decreases^reaction|increases^expression
IFNG	3458	2-(4-morpholinyl)-8-phenyl-4H-1-benzopyran-4-one	2-(4-morpholinyl)-8-phenyl-4H-1-benzopyran-4-one inhibits the reaction [IFNG protein results in increased expression of ICAM1 mRNA]	decreases^reaction|increases^expression
IFNG	3458	2-(4-morpholinyl)-8-phenyl-4H-1-benzopyran-4-one	2-(4-morpholinyl)-8-phenyl-4H-1-benzopyran-4-one inhibits the reaction [LPL protein promotes the reaction [IFNG protein results in increased expression of GBP1 mRNA]]	decreases^reaction|increases^expression|increases^reaction
IFNG	3458	2-(4-morpholinyl)-8-phenyl-4H-1-benzopyran-4-one	2-(4-morpholinyl)-8-phenyl-4H-1-benzopyran-4-one inhibits the reaction [LPL protein promotes the reaction [IFNG protein results in increased expression of ICAM1 mRNA]]	decreases^reaction|increases^expression|increases^reaction
IFNG	3458	2-butenal	2-butenal results in decreased secretion of IFNG protein	decreases^secretion
IFNG	3458	3,3',4,5'-tetrahydroxystilbene	3,3',4,5'-tetrahydroxystilbene inhibits the reaction [[Lipopolysaccharides co-treated with IFNG protein] results in increased expression of IL8 mRNA]	affects^cotreatment|decreases^reaction|increases^expression
IFNG	3458	3,3',4,5'-tetrahydroxystilbene	3,3',4,5'-tetrahydroxystilbene inhibits the reaction [[Lipopolysaccharides co-treated with IFNG protein] results in increased expression of IL8 protein]	affects^cotreatment|decreases^reaction|increases^expression
IFNG	3458	3,3',4,5'-tetrahydroxystilbene	3,3',4,5'-tetrahydroxystilbene inhibits the reaction [[Lipopolysaccharides co-treated with IFNG protein] results in increased expression of TNF mRNA]	affects^cotreatment|decreases^reaction|increases^expression
IFNG	3458	3,3',4,5'-tetrahydroxystilbene	3,3',4,5'-tetrahydroxystilbene inhibits the reaction [[Lipopolysaccharides co-treated with IFNG protein] results in increased expression of TNF protein]	affects^cotreatment|decreases^reaction|increases^expression
IFNG	3458	3-(3-chloro-4-methoxyphenyl)-1,1-dimethylurea	3-(3-chloro-4-methoxyphenyl)-1,1-dimethylurea results in decreased expression of IFNG protein	decreases^expression
IFNG	3458	3-(4-methylphenylsulfonyl)-2-propenenitrile	3-(4-methylphenylsulfonyl)-2-propenenitrile inhibits the reaction [IFNG protein results in increased expression of EFEMP1 mRNA]	decreases^reaction|increases^expression
IFNG	3458	3-chlorophenol	3-chlorophenol results in increased expression of IFNG mRNA	increases^expression
IFNG	3458	4-bromophenacyl bromide	4-bromophenacyl bromide results in increased expression of IFNG protein	increases^expression
IFNG	3458	4-methylhistamine	4-methylhistamine affects the expression of IFNG protein	affects^expression
IFNG	3458	4-methylhistamine	4-methylhistamine inhibits the reaction [IL18 protein results in increased expression of IFNG protein]	decreases^reaction|increases^expression
IFNG	3458	4-methylhistamine	4-methylhistamine inhibits the reaction [ results in increased expression of IFNG protein]	decreases^reaction|increases^expression
IFNG	3458	4-nitrososulfamethoxazole	4-nitrososulfamethoxazole results in increased secretion of IFNG protein	increases^secretion
IFNG	3458	4-nonylphenol	4-nonylphenol affects the secretion of IFNG protein	affects^secretion
IFNG	3458	Acetylcysteine	Acetylcysteine inhibits the reaction [Eosine I Bluish results in increased expression of IFNG mRNA]	decreases^reaction|increases^expression
IFNG	3458	Acetylcysteine	Acetylcysteine inhibits the reaction [Formaldehyde results in decreased expression of IFNG mRNA]	decreases^expression|decreases^reaction
IFNG	3458	Acetylmuramyl-Alanyl-Isoglutamine	[Acetylmuramyl-Alanyl-Isoglutamine co-treated with Lipid A] results in increased expression of IFNG mRNA	affects^cotreatment|increases^expression
IFNG	3458	Acetylmuramyl-Alanyl-Isoglutamine	[Acetylmuramyl-Alanyl-Isoglutamine co-treated with Lipid A] results in increased expression of IFNG protein	affects^cotreatment|increases^expression
IFNG	3458	Acetylmuramyl-Alanyl-Isoglutamine	[Acetylmuramyl-Alanyl-Isoglutamine co-treated with Pam(3)CSK(4) peptide co-treated with IFNG protein] results in increased expression of [IL12A protein binds to IL12B protein]	affects^binding|affects^cotreatment|increases^expression
IFNG	3458	Acetylmuramyl-Alanyl-Isoglutamine	[Acetylmuramyl-Alanyl-Isoglutamine co-treated with Pam(3)CSK(4) peptide co-treated with IFNG protein] results in increased expression of IL12B protein	affects^cotreatment|increases^expression
IFNG	3458	Acetylmuramyl-Alanyl-Isoglutamine	[Acetylmuramyl-Alanyl-Isoglutamine co-treated with Pam(3)CSK(4) peptide co-treated with IFNG protein] results in increased expression of [IL12B protein binds to IL23A protein]	affects^binding|affects^cotreatment|increases^expression
IFNG	3458	Acetylmuramyl-Alanyl-Isoglutamine	[Acetylmuramyl-Alanyl-Isoglutamine co-treated with R 848 co-treated with IFNG protein] results in increased expression of IL12A mRNA	affects^cotreatment|increases^expression
IFNG	3458	Acetylmuramyl-Alanyl-Isoglutamine	[Acetylmuramyl-Alanyl-Isoglutamine co-treated with R 848 co-treated with IFNG protein] results in increased expression of [IL12A protein binds to IL12B protein]	affects^binding|affects^cotreatment|increases^expression
IFNG	3458	Acetylmuramyl-Alanyl-Isoglutamine	[Acetylmuramyl-Alanyl-Isoglutamine co-treated with R 848 co-treated with IFNG protein] results in increased expression of IL12B mRNA	affects^cotreatment|increases^expression
IFNG	3458	Acetylmuramyl-Alanyl-Isoglutamine	R 848 promotes the reaction [[Acetylmuramyl-Alanyl-Isoglutamine co-treated with Pam(3)CSK(4) peptide co-treated with IFNG protein] results in increased expression of [IL12A protein binds to IL12B protein]]	affects^binding|affects^cotreatment|increases^expression|increases^reaction
IFNG	3458	Acetylmuramyl-Alanyl-Isoglutamine	R 848 promotes the reaction [[Acetylmuramyl-Alanyl-Isoglutamine co-treated with Pam(3)CSK(4) peptide co-treated with IFNG protein] results in increased expression of IL12B protein]	affects^cotreatment|increases^expression|increases^reaction
IFNG	3458	Acrolein	Acrolein results in decreased secretion of IFNG protein	decreases^secretion
IFNG	3458	acteoside	acteoside inhibits the reaction [[TNF protein co-treated with IFNG protein] results in increased phosphorylation of EGFR protein]	affects^cotreatment|decreases^reaction|increases^phosphorylation
IFNG	3458	acteoside	acteoside inhibits the reaction [[TNF protein co-treated with IFNG protein] results in increased phosphorylation of MAPK1 protein]	affects^cotreatment|decreases^reaction|increases^phosphorylation
IFNG	3458	acteoside	acteoside inhibits the reaction [[TNF protein co-treated with IFNG protein] results in increased phosphorylation of MAPK3 protein]	affects^cotreatment|decreases^reaction|increases^phosphorylation
IFNG	3458	acteoside	acteoside inhibits the reaction [[TNF protein co-treated with IFNG protein] results in increased phosphorylation of RELA protein]	affects^cotreatment|decreases^reaction|increases^phosphorylation
IFNG	3458	acteoside	acteoside inhibits the reaction [[TNF protein co-treated with IFNG protein] results in increased secretion of CXCL10 protein]	affects^cotreatment|decreases^reaction|increases^secretion
IFNG	3458	acteoside	acteoside inhibits the reaction [[TNF protein co-treated with IFNG protein] results in increased secretion of IL8 protein]	affects^cotreatment|decreases^reaction|increases^secretion
IFNG	3458	acyline	acyline results in decreased expression of IFNG mRNA	decreases^expression
IFNG	3458	Air Pollutants	Air Pollutants inhibits the reaction [IFNG results in increased phosphorylation of STAT1 protein]	decreases^reaction|increases^phosphorylation
IFNG	3458	Air Pollutants	IFNG protein inhibits the reaction [Air Pollutants results in decreased expression of IRF1 protein]	decreases^expression|decreases^reaction
IFNG	3458	Air Pollutants	IFNG protein inhibits the reaction [Air Pollutants results in decreased expression of STAT1 protein]	decreases^expression|decreases^reaction
IFNG	3458	alclometasone dipropionate	alclometasone dipropionate results in decreased expression of IFNG protein	decreases^expression
IFNG	3458	alitretinoin	[22-hydroxycholesterol co-treated with alitretinoin] inhibits the reaction [IFNG promotes the reaction [STAT1 protein binds to CCL2 promoter]]	affects^binding|affects^cotreatment|decreases^reaction|increases^reaction
IFNG	3458	alitretinoin	[22-hydroxycholesterol co-treated with alitretinoin] inhibits the reaction [IFNG results in increased expression of STAT1 mRNA]	affects^cotreatment|decreases^reaction|increases^expression
IFNG	3458	alitretinoin	alitretinoin inhibits the reaction [IFNG results in increased expression of NR1H3 mRNA]	decreases^reaction|increases^expression
IFNG	3458	alitretinoin	alitretinoin inhibits the reaction [IFNG results in increased phosphorylation of and results in increased localization of STAT1 protein]	decreases^reaction|increases^localization|increases^phosphorylation
IFNG	3458	alitretinoin	alitretinoin results in decreased expression of IFNG mRNA	decreases^expression
IFNG	3458	alitretinoin	alitretinoin results in decreased expression of IFNG protein	decreases^expression
IFNG	3458	allergovit	allergovit results in increased expression of IFNG protein	increases^expression
IFNG	3458	alpha-cyano-(3,4-dihydroxy)-N-benzylcinnamide	alpha-cyano-(3,4-dihydroxy)-N-benzylcinnamide inhibits the reaction [IFNG protein results in increased expression of BIRC3 mRNA]	decreases^reaction|increases^expression
IFNG	3458	alpha-cyano-(3,4-dihydroxy)-N-benzylcinnamide	alpha-cyano-(3,4-dihydroxy)-N-benzylcinnamide inhibits the reaction [IFNG protein results in increased expression of BIRC3 protein]	decreases^reaction|increases^expression
IFNG	3458	alpha-cyano-(3,4-dihydroxy)-N-benzylcinnamide	alpha-cyano-(3,4-dihydroxy)-N-benzylcinnamide inhibits the reaction [IFNG protein results in increased expression of CYP27B1 mRNA]	decreases^reaction|increases^expression
IFNG	3458	alpha-cyano-(3,4-dihydroxy)-N-benzylcinnamide	alpha-cyano-(3,4-dihydroxy)-N-benzylcinnamide inhibits the reaction [IFNG protein results in increased expression of LY96 protein]	decreases^reaction|increases^expression
IFNG	3458	alpha-cyano-(3,4-dihydroxy)-N-benzylcinnamide	alpha-cyano-(3,4-dihydroxy)-N-benzylcinnamide inhibits the reaction [IFNG protein results in increased expression of TYMP mRNA]	decreases^reaction|increases^expression
IFNG	3458	alpha-cyano-(3,4-dihydroxy)-N-benzylcinnamide	alpha-cyano-(3,4-dihydroxy)-N-benzylcinnamide inhibits the reaction [IFNG protein results in increased phosphorylation of STAT1 protein]	decreases^reaction|increases^phosphorylation
IFNG	3458	alpha-cyano-(3,4-dihydroxy)-N-benzylcinnamide	alpha-cyano-(3,4-dihydroxy)-N-benzylcinnamide inhibits the reaction [IFNG protein results in increased phosphorylation of STAT3 mRNA]	decreases^reaction|increases^phosphorylation
IFNG	3458	alpha-cyano-(3,4-dihydroxy)-N-benzylcinnamide	[alpha-cyano-(3,4-dihydroxy)-N-benzylcinnamide results in increased activity of IFNG protein] which results in decreased susceptibility to Eosine I Bluish	decreases^response to substance|increases^activity
IFNG	3458	alpha-cyano-(3,4-dihydroxy)-N-benzylcinnamide	[alpha-cyano-(3,4-dihydroxy)-N-benzylcinnamide results in increased activity of IFNG protein] which results in decreased susceptibility to Hydrogen Peroxide	decreases^response to substance|increases^activity
IFNG	3458	alpha-methylhistamine	alpha-methylhistamine affects the expression of IFNG protein	affects^expression
IFNG	3458	Amiloride	Amiloride inhibits the reaction [IFNG protein results in increased expression of PLAUR mRNA]	decreases^reaction|increases^expression
IFNG	3458	ammonium trichloro(dioxoethylene-O,O'-)tellurate	ammonium trichloro(dioxoethylene-O,O'-)tellurate results in increased secretion of IFNG protein	increases^secretion
IFNG	3458	Amphotericin B	[Antimony Sodium Gluconate co-treated with Amphotericin B] results in increased expression of IFNG protein	affects^cotreatment|increases^expression
IFNG	3458	anandamide	anandamide affects the reaction [[Lipopolysaccharides co-treated with IFNG] results in increased secretion of TNF]	affects^cotreatment|affects^reaction|increases^secretion
IFNG	3458	anandamide	anandamide inhibits the reaction [[Lipopolysaccharides co-treated with IFNG] results in increased secretion of IL1B]	affects^cotreatment|decreases^reaction|increases^secretion
IFNG	3458	anthra(1,9-cd)pyrazol-6(2H)-one	anthra(1,9-cd)pyrazol-6(2H)-one inhibits the reaction [Eosine I Bluish results in increased expression of IFNG mRNA]	decreases^reaction|increases^expression
IFNG	3458	anthranilic acid	anthranilic acid analog inhibits the reaction [[IL12A protein binds to IL12B protein] which results in increased secretion of IFNG protein]	affects^binding|decreases^reaction|increases^secretion
IFNG	3458	anthranilic acid	anthranilic acid analog inhibits the reaction [IL18 protein results in increased secretion of IFNG protein]	decreases^reaction|increases^secretion
IFNG	3458	Anti-HIV Agents	Anti-HIV Agents results in decreased expression of IFNG mRNA	decreases^expression
IFNG	3458	Antigens	Antigens results in increased secretion of IFNG protein	increases^secretion
IFNG	3458	Antigens	[zafirlukast co-treated with Prednisone co-treated with Budesonide] inhibits the reaction [Antigens results in increased secretion of IFNG protein]	affects^cotreatment|decreases^reaction|increases^secretion
IFNG	3458	Antigens, Dermatophagoides	Antigens, Dermatophagoides results in increased secretion of IFNG protein	increases^secretion
IFNG	3458	Antimony Sodium Gluconate	[Antimony Sodium Gluconate co-treated with Amphotericin B] results in increased expression of IFNG protein	affects^cotreatment|increases^expression
IFNG	3458	Antimony Sodium Gluconate	Antimony Sodium Gluconate results in decreased expression of IFNG mRNA	decreases^expression
IFNG	3458	arsenic trioxide	arsenic trioxide promotes the reaction [IFNG protein results in increased activity of STAT1 protein]	increases^activity|increases^reaction
IFNG	3458	arsenic trioxide	arsenic trioxide promotes the reaction [[IFNG protein results in increased activity of STAT1 protein] which results in increased expression of IRF1 mRNA]	increases^activity|increases^expression|increases^reaction
IFNG	3458	arsenic trioxide	arsenic trioxide promotes the reaction [IFNG protein results in increased expression of IRF1 mRNA]	increases^expression|increases^reaction
IFNG	3458	arsenic trioxide	arsenic trioxide promotes the reaction [IFNG protein results in increased expression of IRF1 protein]	increases^expression|increases^reaction
IFNG	3458	arsenic trioxide	arsenic trioxide promotes the reaction [IFNG protein results in increased phosphorylation of STAT1 protein]	increases^phosphorylation|increases^reaction
IFNG	3458	arsenic trioxide	arsenic trioxide results in increased activity of IFNG protein	increases^activity
IFNG	3458	arsenic trioxide	CASP3 protein promotes the reaction [arsenic trioxide results in increased activity of IFNG protein]	increases^activity|increases^reaction
IFNG	3458	Aspirin	Aspirin inhibits the reaction [[Lipopolysaccharides co-treated with IFNG protein] results in increased secretion of [IL12A protein binds to IL12B protein]]	affects^binding|affects^cotreatment|decreases^reaction|increases^secretion
IFNG	3458	Aspirin	Aspirin inhibits the reaction [[Tetradecanoylphorbol Acetate co-treated with Ionomycin] results in increased secretion of IFNG protein]	affects^cotreatment|decreases^reaction|increases^secretion
IFNG	3458	Atrazine	Atrazine results in decreased expression of IFNG protein	decreases^expression
IFNG	3458	Azacitidine	[Azacitidine promotes the reaction [IFNG protein results in increased expression of CIITA mRNA]] which results in increased expression of HLA-DRA protein	increases^expression|increases^reaction
IFNG	3458	Azacitidine	[Azacitidine results in decreased methylation of CIITA promoter] promotes the reaction [IFNG protein results in increased expression of CIITA mRNA]	decreases^methylation|increases^expression|increases^reaction
IFNG	3458	Azacitidine	[Azacitidine results in increased expression of KIR2DL4 protein] which results in increased secretion of IFNG protein	increases^expression|increases^secretion
IFNG	3458	BCH 1393	BCH 1393 results in increased expression of IFNG mRNA	increases^expression
IFNG	3458	BCH 1393	BCH 1393 results in increased expression of IFNG protein	increases^expression
IFNG	3458	Benzene	Benzene results in decreased expression of IFNG mRNA	decreases^expression
IFNG	3458	beryllium sulfate	beryllium sulfate results in increased expression of IFNG protein	increases^expression
IFNG	3458	beta-Glucans	[beta-Glucans co-treated with R 848 co-treated with IFNG protein] results in increased expression of IL12A mRNA	affects^cotreatment|increases^expression
IFNG	3458	beta-Glucans	IFNG protein inhibits the reaction [beta-Glucans results in increased expression of IL10 mRNA]	decreases^reaction|increases^expression
IFNG	3458	beta-Glucans	IFNG protein inhibits the reaction [beta-Glucans results in increased expression of IL10 protein]	decreases^reaction|increases^expression
IFNG	3458	beta-Glucans	IFNG protein inhibits the reaction [beta-Glucans results in increased expression of [IL12B protein binds to IL23A protein]]	affects^binding|decreases^reaction|increases^expression
IFNG	3458	beta-Glucans	IFNG protein inhibits the reaction [beta-Glucans results in increased expression of IL23A mRNA]	decreases^reaction|increases^expression
IFNG	3458	beta-Glucans	IFNG protein promotes the reaction [beta-Glucans results in increased expression of [IL12A protein binds to IL12B protein]]	affects^binding|increases^expression|increases^reaction
IFNG	3458	Betamethasone 17-Valerate	Betamethasone 17-Valerate results in decreased expression of IFNG protein	decreases^expression
IFNG	3458	bioallethrin	bioallethrin affects the expression of IFNG protein	affects^expression
IFNG	3458	bioallethrin	[bioallethrin co-treated with Piperonyl Butoxide] results in increased expression of IFNG protein	affects^cotreatment|increases^expression
IFNG	3458	bismuth tripotassium dicitrate	bismuth tripotassium dicitrate inhibits the reaction [[IL1B protein co-treated with TNF protein co-treated with IFNG protein] results in increased activity of NOS2 protein]	affects^cotreatment|decreases^reaction|increases^activity
IFNG	3458	bisphenol A	bisphenol A results in increased expression of IFNG mRNA	increases^expression
IFNG	3458	bisphenol A	Drugs, Chinese Herbal inhibits the reaction [bisphenol A results in increased expression of IFNG mRNA]	decreases^reaction|increases^expression
IFNG	3458	Budesonide	Budesonide results in decreased secretion of IFNG protein	decreases^secretion
IFNG	3458	Budesonide	[zafirlukast co-treated with Prednisone co-treated with Budesonide] inhibits the reaction [Antigens results in increased secretion of IFNG protein]	affects^cotreatment|decreases^reaction|increases^secretion
IFNG	3458	Butyrates	Butyrates inhibits the reaction [IFNG protein results in increased expression of PLAUR mRNA]	decreases^reaction|increases^expression
IFNG	3458	Butyrates	Butyrates results in decreased secretion of IFNG protein	decreases^secretion
IFNG	3458	Cadmium	Cadmium inhibits the reaction [IFNG protein results in increased phosphorylation of STAT1 protein]	decreases^reaction|increases^phosphorylation
IFNG	3458	cadmium acetate	cadmium acetate results in decreased secretion of IFNG protein	decreases^secretion
IFNG	3458	Cadmium Chloride	Cadmium Chloride inhibits the reaction [IFNG protein results in increased phosphorylation of STAT1 protein]	decreases^reaction|increases^phosphorylation
IFNG	3458	Cadmium Chloride	Cadmium Chloride inhibits the reaction [[IL1B protein co-treated with TNF protein co-treated with IFNG protein] results in increased activity of NOS2 protein]	affects^cotreatment|decreases^reaction|increases^activity
IFNG	3458	Cadmium Chloride	Cadmium Chloride results in decreased activity of IFNG protein	decreases^activity
IFNG	3458	caffeic acid phenethyl ester	caffeic acid phenethyl ester inhibits the reaction [IFNG protein promotes the reaction [decitabine results in increased expression of PLA2G2A protein]]	decreases^reaction|increases^expression|increases^reaction
IFNG	3458	Calcimycin	[Calcimycin co-treated with Tetradecanoylphorbol Acetate] results in increased expression of IFNG protein	affects^cotreatment|increases^expression
IFNG	3458	Calcimycin	Cyclosporine inhibits the reaction [[Tetradecanoylphorbol Acetate co-treated with Calcimycin] results in increased expression of IFNG protein]	affects^cotreatment|decreases^reaction|increases^expression
IFNG	3458	Calcimycin	Tacrolimus inhibits the reaction [[Tetradecanoylphorbol Acetate co-treated with Calcimycin] results in increased expression of IFNG protein]	affects^cotreatment|decreases^reaction|increases^expression
IFNG	3458	Calcimycin	[Tetradecanoylphorbol Acetate co-treated with Calcimycin] results in increased expression of IFNG protein	affects^cotreatment|increases^expression
IFNG	3458	Cannabidiol	Cannabidiol affects the reaction [Plant Preparations results in increased secretion of IFNG protein]	affects^reaction|increases^secretion
IFNG	3458	Cannabidiol	Cannabidiol inhibits the reaction [Plant Preparations results in increased expression of IFNG mRNA]	decreases^reaction|increases^expression
IFNG	3458	Carbamates	Carbamates analog results in increased expression of IFNG protein	increases^expression
IFNG	3458	Carbamates	Carbamates results in increased secretion of IFNG protein	increases^secretion
IFNG	3458	carvedilol	carvedilol inhibits the reaction [Hemagglutinins results in increased expression of IFNG protein]	decreases^reaction|increases^expression
IFNG	3458	Cimetidine	Cimetidine inhibits the reaction [Histamine inhibits the reaction [Lipopolysaccharides results in increased expression of IFNG protein]]	decreases^reaction|increases^expression
IFNG	3458	Cimetidine	Cimetidine results in increased expression of IFNG mRNA	increases^expression
IFNG	3458	Cimetidine	Cimetidine results in increased expression of IFNG protein	increases^expression
IFNG	3458	Ciprofloxacin	Ciprofloxacin inhibits the reaction [[IL1A protein co-treated with TNF protein co-treated with IFNG protein] results in increased abundance of Nitric Oxide]	affects^cotreatment|decreases^reaction|increases^abundance
IFNG	3458	Ciprofloxacin	Ciprofloxacin results in decreased expression of IFNG protein	decreases^expression
IFNG	3458	Ciprofloxacin	wortmannin inhibits the reaction [Ciprofloxacin inhibits the reaction [[IL1A protein co-treated with TNF protein co-treated with IFNG protein] results in increased abundance of Nitric Oxide]]	affects^cotreatment|decreases^reaction|increases^abundance
IFNG	3458	Clarithromycin	[IFNG protein co-treated with IL1A protein co-treated with TNF protein co-treated with lipopolysaccharide, Escherichia coli 0111 B4] results in increased susceptibility to Clarithromycin	affects^cotreatment|increases^response to substance
IFNG	3458	clobenpropit	clobenpropit affects the expression of IFNG protein	affects^expression
IFNG	3458	Clofibrate	Clofibrate inhibits the reaction [[IL1B protein co-treated with IFNG protein] results in increased abundance of Nitric Oxide]	affects^cotreatment|decreases^reaction|increases^abundance
IFNG	3458	Clofibrate	Clofibrate inhibits the reaction [[IL1B protein co-treated with IFNG protein] results in increased expression of NOS2 protein]	affects^cotreatment|decreases^reaction|increases^expression
IFNG	3458	Clozapine	Clozapine affects the expression of IFNG protein	affects^expression
IFNG	3458	Clozapine	Clozapine results in decreased expression of IFNG mRNA	decreases^expression
IFNG	3458	Cobalt	Cobalt promotes the reaction [[Lipopolysaccharides co-treated with IFNG protein] results in increased expression of HMOX1 mRNA]	affects^cotreatment|increases^expression|increases^reaction
IFNG	3458	Cobalt	Cobalt results in decreased secretion of IFNG protein	decreases^secretion
IFNG	3458	Cobalt	Cobalt results in increased secretion of IFNG protein	increases^secretion
IFNG	3458	Cocaine	Cocaine affects the secretion of IFNG protein	affects^secretion
IFNG	3458	Cocaine	[Cocaine co-treated with Heroin] results in increased expression of IFNG protein	affects^cotreatment|increases^expression
IFNG	3458	Cocaine	Cocaine results in decreased expression of IFNG protein	decreases^expression
IFNG	3458	Curcumin	Curcumin inhibits the reaction [IFNG protein results in increased expression of and results in increased phosphorylation of STAT1 protein]	decreases^reaction|increases^expression|increases^phosphorylation
IFNG	3458	Curcumin	Curcumin inhibits the reaction [IFNG protein results in increased expression of and results in increased phosphorylation of STAT3 protein]	decreases^reaction|increases^expression|increases^phosphorylation
IFNG	3458	Cycloheximide	[Cycloheximide co-treated with IFNG protein] results in increased expression of PLAUR mRNA	affects^cotreatment|increases^expression
IFNG	3458	Cycloheximide	Cycloheximide inhibits the reaction [IFNG protein results in increased expression of ICAM1 protein]	decreases^reaction|increases^expression
IFNG	3458	Cycloheximide	Cycloheximide inhibits the reaction [IFNG protein results in increased expression of TJP1 protein]	decreases^reaction|increases^expression
IFNG	3458	Cyclosporine	Cyclosporine inhibits the reaction [enterotoxin A, Staphylococcal results in increased expression of IFNG protein]	decreases^reaction|increases^expression
IFNG	3458	Cyclosporine	Cyclosporine inhibits the reaction [nickel sulfate results in increased secretion of IFNG protein]	decreases^reaction|increases^secretion
IFNG	3458	Cyclosporine	Cyclosporine inhibits the reaction [[Tetradecanoylphorbol Acetate co-treated with Calcimycin] results in increased expression of IFNG protein]	affects^cotreatment|decreases^reaction|increases^expression
IFNG	3458	Cyclosporine	Cyclosporine results in decreased secretion of IFNG protein	decreases^secretion
IFNG	3458	Cyclosporins	Cyclosporins results in decreased expression of IFNG protein	decreases^expression
IFNG	3458	Dactinomycin	Dactinomycin inhibits the reaction [IFNG protein results in increased expression of TYMP mRNA]	decreases^reaction|increases^expression
IFNG	3458	Dactinomycin	Dactinomycin inhibits the reaction [Tretinoin promotes the reaction [IFNG protein results in increased expression of IRF1 protein]]	decreases^reaction|increases^expression|increases^reaction
IFNG	3458	dasatinib	dasatinib results in decreased expression of IFNG protein	decreases^expression
IFNG	3458	decitabine	caffeic acid phenethyl ester inhibits the reaction [IFNG protein promotes the reaction [decitabine results in increased expression of PLA2G2A protein]]	decreases^reaction|increases^expression|increases^reaction
IFNG	3458	decitabine	[decitabine co-treated with IFNG protein] results in increased expression of CASP8 protein	affects^cotreatment|increases^expression
IFNG	3458	decitabine	[[[decitabine co-treated with IFNG protein] results in increased expression of CASP8 protein] which co-treated with TNFSF10 protein] results in increased activity of CASP8 protein	affects^cotreatment|increases^activity|increases^expression
IFNG	3458	decitabine	[decitabine co-treated with IFNG protein] results in increased expression of PLA2G5 mRNA	affects^cotreatment|increases^expression
IFNG	3458	decitabine	[[decitabine co-treated with TGFB1 protein] results in increased expression of FOXP3 protein] which results in increased expression of IFNG protein	affects^cotreatment|increases^expression
IFNG	3458	decitabine	decitabine promotes the reaction [IFNG protein results in increased expression of CIITA mRNA]	increases^expression|increases^reaction
IFNG	3458	decitabine	decitabine results in increased secretion of IFNG protein	increases^secretion
IFNG	3458	decitabine	Forskolin inhibits the reaction [IFNG protein promotes the reaction [decitabine results in increased expression of PLA2G2A protein]]	decreases^reaction|increases^expression|increases^reaction
IFNG	3458	decitabine	IFNG protein promotes the reaction [decitabine results in increased expression of PLA2G2A protein]	increases^expression|increases^reaction
IFNG	3458	decitabine	PD 98059 promotes the reaction [IFNG protein promotes the reaction [decitabine results in increased expression of PLA2G2A protein]]	increases^expression|increases^reaction
IFNG	3458	decitabine	Plicamycin inhibits the reaction [IFNG protein promotes the reaction [decitabine results in increased expression of PLA2G2A protein]]	decreases^reaction|increases^expression|increases^reaction
IFNG	3458	decitabine	Tetradecanoylphorbol Acetate inhibits the reaction [IFNG protein promotes the reaction [decitabine results in increased expression of PLA2G2A protein]]	decreases^reaction|increases^expression|increases^reaction
IFNG	3458	delta-8-tetrahydrocannabinol	delta-8-tetrahydrocannabinol affects the reaction [[Lipopolysaccharides co-treated with IFNG] results in increased secretion of TNF]	affects^cotreatment|affects^reaction|increases^secretion
IFNG	3458	delta-8-tetrahydrocannabinol	delta-8-tetrahydrocannabinol inhibits the reaction [[Lipopolysaccharides co-treated with IFNG] results in increased secretion of IL1B]	affects^cotreatment|decreases^reaction|increases^secretion
IFNG	3458	Tetrahydrocannabinol	SR 144528 inhibits the reaction [Tetrahydrocannabinol results in decreased expression of IFNG mRNA]	decreases^expression|decreases^reaction
IFNG	3458	Tetrahydrocannabinol	SR 144528 inhibits the reaction [Tetrahydrocannabinol results in decreased expression of IFNG protein]	decreases^expression|decreases^reaction
IFNG	3458	Tetrahydrocannabinol	Tetrahydrocannabinol affects the reaction [[Lipopolysaccharides co-treated with IFNG] results in increased secretion of TNF]	affects^cotreatment|affects^reaction|increases^secretion
IFNG	3458	Tetrahydrocannabinol	Tetrahydrocannabinol affects the reaction [Plant Preparations results in increased secretion of IFNG protein]	affects^reaction|increases^secretion
IFNG	3458	Tetrahydrocannabinol	Tetrahydrocannabinol inhibits the reaction [[Lipopolysaccharides co-treated with IFNG] results in increased secretion of IL1B]	affects^cotreatment|decreases^reaction|increases^secretion
IFNG	3458	Tetrahydrocannabinol	Tetrahydrocannabinol inhibits the reaction [Plant Preparations results in increased expression of IFNG mRNA]	decreases^reaction|increases^expression
IFNG	3458	Tetrahydrocannabinol	Tetrahydrocannabinol results in decreased expression of IFNG mRNA	decreases^expression
IFNG	3458	Tetrahydrocannabinol	Tetrahydrocannabinol results in decreased expression of IFNG protein	decreases^expression
IFNG	3458	Tetrahydrocannabinol	Tetrahydrocannabinol results in decreased secretion of IFNG protein	decreases^secretion
IFNG	3458	deoxynivalenol	deoxynivalenol affects the expression of IFNG mRNA	affects^expression
IFNG	3458	deoxynivalenol	deoxynivalenol inhibits the reaction [IFNG protein results in increased expression of CD14 protein]	decreases^reaction|increases^expression
IFNG	3458	deoxynivalenol	deoxynivalenol inhibits the reaction [IFNG protein results in increased expression of ICAM1 protein]	decreases^reaction|increases^expression
IFNG	3458	deoxynivalenol	deoxynivalenol inhibits the reaction [IFNG protein results in increased expression of IFNGR1 protein]	decreases^reaction|increases^expression
IFNG	3458	Dexamethasone	Dexamethasone inhibits the reaction [CD28 protein results in increased secretion of IFNG protein]	decreases^reaction|increases^secretion
IFNG	3458	Dexamethasone	Dexamethasone inhibits the reaction [IFNG results in increased expression of HLA-DRA mRNA]	decreases^reaction|increases^expression
IFNG	3458	Dexamethasone	Dexamethasone results in decreased expression of IFNG mRNA	decreases^expression
IFNG	3458	Dexamethasone	Dexamethasone results in decreased expression of IFNG protein	decreases^expression
IFNG	3458	Dexamethasone	Dexamethasone results in decreased secretion of IFNG protein	decreases^secretion
IFNG	3458	Dexamethasone	IFNG protein inhibits the reaction [[Dexamethasone co-treated with IL4 protein] results in increased expression of CHID1 mRNA]	affects^cotreatment|decreases^reaction|increases^expression
IFNG	3458	Dexamethasone	Mifepristone inhibits the reaction [Dexamethasone inhibits the reaction [CD28 protein results in increased secretion of IFNG protein]]	decreases^reaction|increases^secretion
IFNG	3458	Bucladesine	Bucladesine inhibits the reaction [ results in increased expression of IFNG protein]	decreases^reaction|increases^expression
IFNG	3458	Cisplatin	ADRM1 protein promotes the reaction [Cisplatin inhibits the reaction [IFNG protein results in increased expression of and results in increased activity of NOS2 protein]]	decreases^reaction|increases^activity|increases^expression|increases^reaction
IFNG	3458	Cisplatin	Cisplatin inhibits the reaction [IFNG protein results in increased expression of and results in increased activity of NOS2 protein]	decreases^reaction|increases^activity|increases^expression
IFNG	3458	Cisplatin	[IFNG protein results in increased phosphorylation of STAT1 protein] which results in decreased susceptibility to Cisplatin	decreases^response to substance|increases^phosphorylation
IFNG	3458	Cisplatin	TP63 protein promotes the reaction [Cisplatin inhibits the reaction [IFNG protein results in increased expression of and results in increased activity of NOS2 protein]]	decreases^reaction|increases^activity|increases^expression|increases^reaction
IFNG	3458	Lamivudine	Lamivudine results in increased expression of IFNG protein	increases^expression
IFNG	3458	Calcitriol	Calcitriol inhibits the reaction [isopentenyl pyrophosphate results in increased expression of IFNG protein]	decreases^reaction|increases^expression
IFNG	3458	Dimaprit	Dimaprit affects the expression of IFNG protein	affects^expression
IFNG	3458	Dimaprit	Dimaprit inhibits the reaction [IL18 protein results in increased expression of IFNG protein]	decreases^reaction|increases^expression
IFNG	3458	Dimaprit	Dimaprit inhibits the reaction [ results in increased expression of IFNG protein]	decreases^reaction|increases^expression
IFNG	3458	dimethyl fumarate	dimethyl fumarate inhibits the reaction [nickel sulfate results in increased secretion of IFNG protein]	decreases^reaction|increases^secretion
IFNG	3458	Dimethyl Sulfoxide	Dimethyl Sulfoxide inhibits the reaction [[Lipopolysaccharides co-treated with IL1B protein co-treated with TNF protein co-treated with IFNG protein] results in increased secretion of CCL5 protein]	affects^cotreatment|decreases^reaction|increases^secretion
IFNG	3458	Dimethyl Sulfoxide	Dimethyl Sulfoxide inhibits the reaction [[Lipopolysaccharides co-treated with IL1B protein co-treated with TNF protein co-treated with IFNG protein] results in increased secretion of IL6 protein]	affects^cotreatment|decreases^reaction|increases^secretion
IFNG	3458	Diuron	Diuron results in decreased expression of IFNG protein	decreases^expression
IFNG	3458	doxifluridine	[IFNG protein results in increased expression of TYMP protein] which results in increased susceptibility to doxifluridine	increases^expression|increases^response to substance
IFNG	3458	Drugs, Chinese Herbal	Drugs, Chinese Herbal inhibits the reaction [bisphenol A results in increased expression of IFNG mRNA]	decreases^reaction|increases^expression
IFNG	3458	Drugs, Chinese Herbal	Drugs, Chinese Herbal results in increased secretion of IFNG protein	increases^secretion
IFNG	3458	Dust	Dust results in increased expression of IFNG protein	increases^expression
IFNG	3458	Dydrogesterone	Dydrogesterone results in decreased expression of IFNG protein	decreases^expression
IFNG	3458	Dydrogesterone	Mifepristone inhibits the reaction [Dydrogesterone results in decreased expression of IFNG protein]	decreases^expression|decreases^reaction
IFNG	3458	enterotoxin A, Staphylococcal	Cyclosporine inhibits the reaction [enterotoxin A, Staphylococcal results in increased expression of IFNG protein]	decreases^reaction|increases^expression
IFNG	3458	enterotoxin A, Staphylococcal	enterotoxin A, Staphylococcal results in increased expression of IFNG protein	increases^expression
IFNG	3458	enterotoxin A, Staphylococcal	Tacrolimus inhibits the reaction [enterotoxin A, Staphylococcal results in increased expression of IFNG protein]	decreases^reaction|increases^expression
IFNG	3458	enterotoxin B, staphylococcal	enterotoxin B, staphylococcal results in increased expression of IFNG protein	increases^expression
IFNG	3458	Environmental Pollutants	Environmental Pollutants results in increased expression of IFNG protein	increases^expression
IFNG	3458	Eosine I Bluish	Acetylcysteine inhibits the reaction [Eosine I Bluish results in increased expression of IFNG mRNA]	decreases^reaction|increases^expression
IFNG	3458	Eosine I Bluish	[alpha-cyano-(3,4-dihydroxy)-N-benzylcinnamide results in increased activity of IFNG protein] which results in decreased susceptibility to Eosine I Bluish	decreases^response to substance|increases^activity
IFNG	3458	Eosine I Bluish	anthra(1,9-cd)pyrazol-6(2H)-one inhibits the reaction [Eosine I Bluish results in increased expression of IFNG mRNA]	decreases^reaction|increases^expression
IFNG	3458	Eosine I Bluish	[Eosine I Bluish results in increased abundance of Reactive Oxygen Species] which results in increased expression of IFNG mRNA	increases^abundance|increases^expression
IFNG	3458	Eosine I Bluish	Eosine I Bluish results in increased expression of IFNG mRNA	increases^expression
IFNG	3458	epinastine	epinastine inhibits the reaction [IL4 results in decreased expression of IFNG]	decreases^expression|decreases^reaction
IFNG	3458	Estrogens, Conjugated (USP)	[Estrogens, Conjugated (USP) co-treated with Medroxyprogesterone Acetate] results in decreased secretion of IFNG protein	affects^cotreatment|decreases^secretion
IFNG	3458	Ethylmercury Compounds	Ethylmercury Compounds inhibits the reaction [Lipopolysaccharides results in increased secretion of IFNG protein]	decreases^reaction|increases^secretion
IFNG	3458	Famotidine	Famotidine inhibits the reaction [Histamine inhibits the reaction [IL18 protein results in increased expression of IFNG protein]]	decreases^reaction|increases^expression
IFNG	3458	Famotidine	Famotidine inhibits the reaction [Histamine inhibits the reaction [ results in increased expression of IFNG protein]]	decreases^reaction|increases^expression
IFNG	3458	FEC protocol	FEC protocol results in increased expression of IFNG protein	increases^expression
IFNG	3458	FK 565	[FK 565 co-treated with Lipid A] results in increased expression of IFNG mRNA	affects^cotreatment|increases^expression
IFNG	3458	FK 565	[FK 565 co-treated with Lipid A] results in increased expression of IFNG protein	affects^cotreatment|increases^expression
IFNG	3458	Fluorouracil	Fluorouracil promotes the reaction [IL18 protein modified form results in increased expression of IFNG protein]	increases^expression|increases^reaction
IFNG	3458	Fluorouracil	IFNG protein inhibits the reaction [GADD45B protein results in decreased susceptibility to Fluorouracil]	decreases^reaction|decreases^response to substance
IFNG	3458	Fluorouracil	IFNG protein results in increased abundance of Fluorouracil	increases^abundance
IFNG	3458	Fluorouracil	[IFNG protein results in increased expression of TYMP protein] which results in increased susceptibility to Fluorouracil	increases^expression|increases^response to substance
IFNG	3458	Flurbiprofen	Flurbiprofen inhibits the reaction [[TNF protein co-treated with IFNG protein] results in increased secretion of APP protein]	affects^cotreatment|decreases^reaction|increases^secretion
IFNG	3458	Formaldehyde	Acetylcysteine inhibits the reaction [Formaldehyde results in decreased expression of IFNG mRNA]	decreases^expression|decreases^reaction
IFNG	3458	Formaldehyde	Formaldehyde results in decreased expression of IFNG mRNA	decreases^expression
IFNG	3458	Formaldehyde	Formaldehyde results in decreased expression of IFNG protein	decreases^expression
IFNG	3458	Formaldehyde	Formaldehyde results in increased expression of and results in increased secretion of IFNG protein	increases^expression|increases^secretion
IFNG	3458	Forskolin	Forskolin inhibits the reaction [IFNG protein promotes the reaction [decitabine results in increased expression of PLA2G2A protein]]	decreases^reaction|increases^expression|increases^reaction
IFNG	3458	Forskolin	Forskolin inhibits the reaction [ results in increased expression of IFNG protein]	decreases^reaction|increases^expression
IFNG	3458	gadodiamide	gadodiamide results in increased expression of IFNG mRNA	increases^expression
IFNG	3458	gadodiamide	gadodiamide results in increased expression of IFNG protein	increases^expression
IFNG	3458	gadolinium chloride	gadolinium chloride affects the expression of IFNG protein	affects^expression
IFNG	3458	gadolinium chloride	gadolinium chloride results in increased expression of IFNG mRNA	increases^expression
IFNG	3458	Gadolinium DTPA	Gadolinium DTPA results in increased expression of IFNG mRNA	increases^expression
IFNG	3458	Gadolinium DTPA	Gadolinium DTPA results in increased expression of IFNG protein	increases^expression
IFNG	3458	gemcitabine	gemcitabine results in decreased expression of IFNG protein	decreases^expression
IFNG	3458	Gemfibrozil	Gemfibrozil inhibits the reaction [[IL1B protein co-treated with IFNG protein] results in decreased activity of PPARA protein]	affects^cotreatment|decreases^activity|decreases^reaction
IFNG	3458	Gemfibrozil	Gemfibrozil inhibits the reaction [[IL1B protein co-treated with IFNG protein] results in increased abundance of Nitric Oxide]	affects^cotreatment|decreases^reaction|increases^abundance
IFNG	3458	Gemfibrozil	Gemfibrozil inhibits the reaction [[IL1B protein co-treated with IFNG protein] results in increased activity of CEBPB protein]	affects^cotreatment|decreases^reaction|increases^activity
IFNG	3458	Gemfibrozil	Gemfibrozil inhibits the reaction [[IL1B protein co-treated with IFNG protein] results in increased expression of NOS2 mRNA]	affects^cotreatment|decreases^reaction|increases^expression
IFNG	3458	Gemfibrozil	Gemfibrozil inhibits the reaction [[IL1B protein co-treated with IFNG protein] results in increased expression of NOS2 protein]	affects^cotreatment|decreases^reaction|increases^expression
IFNG	3458	Genistein	Genistein inhibits the reaction [[Lipopolysaccharides co-treated with IFNG protein] results in increased expression of IL8 mRNA]	affects^cotreatment|decreases^reaction|increases^expression
IFNG	3458	Genistein	Genistein inhibits the reaction [[Lipopolysaccharides co-treated with IFNG protein] results in increased expression of IL8 protein]	affects^cotreatment|decreases^reaction|increases^expression
IFNG	3458	Genistein	Genistein inhibits the reaction [[Lipopolysaccharides co-treated with IFNG protein] results in increased expression of TNF mRNA]	affects^cotreatment|decreases^reaction|increases^expression
IFNG	3458	Genistein	Genistein inhibits the reaction [[Lipopolysaccharides co-treated with IFNG protein] results in increased expression of TNF protein]	affects^cotreatment|decreases^reaction|increases^expression
IFNG	3458	Glucosamine	Glucosamine inhibits the reaction [IFNG promotes the reaction [TNF results in increased expression of ICAM1 protein]]	decreases^reaction|increases^expression|increases^reaction
IFNG	3458	Glucosamine	Glucosamine inhibits the reaction [IFNG results in increased expression of ICAM1 mRNA]	decreases^reaction|increases^expression
IFNG	3458	Glucosamine	Glucosamine inhibits the reaction [IFNG results in increased expression of ICAM1 protein]	decreases^reaction|increases^expression
IFNG	3458	Glucosamine	Glucosamine inhibits the reaction [IFNG results in increased localization of STAT1 protein modified form]	decreases^reaction|increases^localization
IFNG	3458	Glucosamine	Glucosamine inhibits the reaction [IFNG results in increased phosphorylation of and results in increased localization of STAT1 protein]	decreases^reaction|increases^localization|increases^phosphorylation
IFNG	3458	Glucosamine	Glucosamine inhibits the reaction [TNF promotes the reaction [IFNG results in increased expression of ICAM1 protein]]	decreases^reaction|increases^expression|increases^reaction
IFNG	3458	Glutathione	Glutathione inhibits the reaction [Mercuric Chloride inhibits the reaction [IFNG protein results in increased phosphorylation of STAT1 protein]]	decreases^reaction|increases^phosphorylation
IFNG	3458	Glutathione	Glutathione inhibits the reaction [Thimerosal inhibits the reaction [Lipopolysaccharides results in increased secretion of IFNG protein]]	decreases^reaction|increases^secretion
IFNG	3458	GW0072	GW0072 inhibits the reaction [Ibuprofen inhibits the reaction [[IFNG protein co-treated with TNF protein] results in increased expression of BACE1 mRNA]]	affects^cotreatment|decreases^reaction|increases^expression
IFNG	3458	GW0072	GW0072 inhibits the reaction [Indomethacin inhibits the reaction [[IFNG protein co-treated with TNF protein] results in increased expression of BACE1 mRNA]]	affects^cotreatment|decreases^reaction|increases^expression
IFNG	3458	GW 7647	GW 7647 inhibits the reaction [IFNG results in increased expression of CCL2 mRNA]	decreases^reaction|increases^expression
IFNG	3458	Hemagglutinins	carvedilol inhibits the reaction [Hemagglutinins results in increased expression of IFNG protein]	decreases^reaction|increases^expression
IFNG	3458	Hemagglutinins	Hemagglutinins results in increased expression of IFNG protein	increases^expression
IFNG	3458	Heme	Heme inhibits the reaction [[IL1B protein co-treated with TNF protein co-treated with IFNG protein] results in increased activity of NOS2 protein]	affects^cotreatment|decreases^reaction|increases^activity
IFNG	3458	Heme	Heme inhibits the reaction [[IL1B protein co-treated with TNF protein co-treated with IFNG protein] results in increased expression of NOS2 mRNA]	affects^cotreatment|decreases^reaction|increases^expression
IFNG	3458	Heme	Heme inhibits the reaction [[IL1B protein co-treated with TNF protein co-treated with IFNG protein] results in increased expression of NOS2 protein]	affects^cotreatment|decreases^reaction|increases^expression
IFNG	3458	Heme	tin protoporphyrin IX inhibits the reaction [Heme inhibits the reaction [[IL1B protein co-treated with TNF protein co-treated with IFNG protein] results in increased activity of NOS2 protein]]	affects^cotreatment|decreases^reaction|increases^activity
IFNG	3458	herbimycin	herbimycin inhibits the reaction [IFNG protein results in increased expression of ICAM1 mRNA]	decreases^reaction|increases^expression
IFNG	3458	herbimycin	herbimycin inhibits the reaction [IFNG protein results in increased expression of ICAM1 protein]	decreases^reaction|increases^expression
IFNG	3458	Heroin	[Cocaine co-treated with Heroin] results in increased expression of IFNG protein	affects^cotreatment|increases^expression
IFNG	3458	Hexachlorobenzene	Hexachlorobenzene results in decreased expression of IFNG protein	decreases^expression
IFNG	3458	Histamine	Cimetidine inhibits the reaction [Histamine inhibits the reaction [Lipopolysaccharides results in increased expression of IFNG protein]]	decreases^reaction|increases^expression
IFNG	3458	Histamine	Famotidine inhibits the reaction [Histamine inhibits the reaction [IL18 protein results in increased expression of IFNG protein]]	decreases^reaction|increases^expression
IFNG	3458	Histamine	Famotidine inhibits the reaction [Histamine inhibits the reaction [ results in increased expression of IFNG protein]]	decreases^reaction|increases^expression
IFNG	3458	Histamine	Histamine affects the expression of IFNG protein	affects^expression
IFNG	3458	Histamine	[Histamine binds to and results in increased activity of HRH2 protein] which results in decreased expression of IFNG mRNA	affects^binding|decreases^expression|increases^activity
IFNG	3458	Histamine	Histamine inhibits the reaction [IL18 protein results in increased expression of IFNG protein]	decreases^reaction|increases^expression
IFNG	3458	Histamine	Histamine inhibits the reaction [Lipopolysaccharides results in increased expression of IFNG mRNA]	decreases^reaction|increases^expression
IFNG	3458	Histamine	Histamine inhibits the reaction [Lipopolysaccharides results in increased expression of IFNG protein]	decreases^reaction|increases^expression
IFNG	3458	Histamine	Histamine inhibits the reaction [ results in increased expression of IFNG protein]	decreases^reaction|increases^expression
IFNG	3458	Histamine	HRH2 protein affects the reaction [Histamine inhibits the reaction [IL18 protein results in increased expression of IFNG protein]]	affects^reaction|decreases^reaction|increases^expression
IFNG	3458	Histamine	HRH2 protein promotes the reaction [Histamine inhibits the reaction [Lipopolysaccharides results in increased expression of IFNG mRNA]]	decreases^reaction|increases^expression|increases^reaction
IFNG	3458	Histamine	HRH2 protein promotes the reaction [Histamine inhibits the reaction [Lipopolysaccharides results in increased expression of IFNG protein]]	decreases^reaction|increases^expression|increases^reaction
IFNG	3458	Histamine	[IL12A protein binds to IL12B protein] inhibits the reaction [Histamine inhibits the reaction [IL18 protein results in increased expression of IFNG protein]]	affects^binding|decreases^reaction|increases^expression
IFNG	3458	Histamine	N-(2-(4-bromocinnamylamino)ethyl)-5-isoquinolinesulfonamide inhibits the reaction [Histamine inhibits the reaction [ results in increased expression of IFNG protein]]	decreases^reaction|increases^expression
IFNG	3458	Histamine	Ranitidine inhibits the reaction [Histamine inhibits the reaction [IL18 protein results in increased expression of IFNG protein]]	decreases^reaction|increases^expression
IFNG	3458	Histamine	Ranitidine inhibits the reaction [Histamine inhibits the reaction [Lipopolysaccharides results in increased expression of IFNG protein]]	decreases^reaction|increases^expression
IFNG	3458	Hydrocortisone	Hydrocortisone inhibits the reaction [nickel sulfate results in increased secretion of IFNG protein]	decreases^reaction|increases^secretion
IFNG	3458	Hydrogen Peroxide	[alpha-cyano-(3,4-dihydroxy)-N-benzylcinnamide results in increased activity of IFNG protein] which results in decreased susceptibility to Hydrogen Peroxide	decreases^response to substance|increases^activity
IFNG	3458	Hydrogen Peroxide	Hydrogen Peroxide inhibits the reaction [IFNG protein affects the localization of STAT1 protein]	affects^localization|decreases^reaction
IFNG	3458	Hydrogen Peroxide	Hydrogen Peroxide inhibits the reaction [IFNG protein results in increased phosphorylation of and results in increased activity of STAT1 protein]	decreases^reaction|increases^activity|increases^phosphorylation
IFNG	3458	Ibuprofen	GW0072 inhibits the reaction [Ibuprofen inhibits the reaction [[IFNG protein co-treated with TNF protein] results in increased expression of BACE1 mRNA]]	affects^cotreatment|decreases^reaction|increases^expression
IFNG	3458	Ibuprofen	Ibuprofen inhibits the reaction [[IFNG protein co-treated with IL1B protein] results in increased metabolism of and results in increased secretion of APP protein alternative form]	affects^cotreatment|decreases^reaction|increases^metabolic processing|increases^secretion
IFNG	3458	Ibuprofen	Ibuprofen inhibits the reaction [[IFNG protein co-treated with TNF protein] results in increased expression of and results in increased activity of BACE1 protein]	affects^cotreatment|decreases^reaction|increases^activity|increases^expression
IFNG	3458	Ibuprofen	Ibuprofen inhibits the reaction [[IFNG protein co-treated with TNF protein] results in increased expression of BACE1 mRNA]	affects^cotreatment|decreases^reaction|increases^expression
IFNG	3458	Ibuprofen	Ibuprofen inhibits the reaction [[IFNG protein co-treated with TNF protein] results in increased metabolism of and results in increased secretion of APP protein alternative form]	affects^cotreatment|decreases^reaction|increases^metabolic processing|increases^secretion
IFNG	3458	imatinib	imatinib results in increased expression of IFNG protein	increases^expression
IFNG	3458	indirubin	indirubin results in decreased expression of IFNG protein	decreases^expression
IFNG	3458	Indomethacin	GW0072 inhibits the reaction [Indomethacin inhibits the reaction [[IFNG protein co-treated with TNF protein] results in increased expression of BACE1 mRNA]]	affects^cotreatment|decreases^reaction|increases^expression
IFNG	3458	Indomethacin	Indomethacin inhibits the reaction [[IFNG protein co-treated with TNF protein] results in increased metabolism of and results in increased secretion of APP protein alternative form]	affects^cotreatment|decreases^reaction|increases^metabolic processing|increases^secretion
IFNG	3458	Indomethacin	Indomethacin inhibits the reaction [[TNF protein co-treated with IFNG protein] results in decreased expression of PPARG mRNA]	affects^cotreatment|decreases^expression|decreases^reaction
IFNG	3458	indomethacin morpholinylamide	indomethacin morpholinylamide promotes the reaction [[Lipopolysaccharides co-treated with IFNG] results in increased secretion of TNF]	affects^cotreatment|increases^reaction|increases^secretion
IFNG	3458	3-Iodobenzylguanidine	IFNG protein results in increased uptake of 3-Iodobenzylguanidine	increases^uptake
IFNG	3458	Ionomycin	Aspirin inhibits the reaction [[Tetradecanoylphorbol Acetate co-treated with Ionomycin] results in increased secretion of IFNG protein]	affects^cotreatment|decreases^reaction|increases^secretion
IFNG	3458	Ionomycin	[Ionomycin co-treated with Tetradecanoylphorbol Acetate] results in increased activity of IFNG promoter	affects^cotreatment|increases^activity
IFNG	3458	Ionomycin	nickel chloride inhibits the reaction [[Ionomycin co-treated with Tetradecanoylphorbol Acetate] results in increased activity of IFNG promoter]	affects^cotreatment|decreases^reaction|increases^activity
IFNG	3458	Ionomycin	resveratrol inhibits the reaction [[Tetradecanoylphorbol Acetate co-treated with Ionomycin] results in increased expression of IFNG protein]	affects^cotreatment|decreases^reaction|increases^expression
IFNG	3458	Ionomycin	[Tetradecanoylphorbol Acetate co-treated with Ionomycin] results in increased expression of IFNG protein	affects^cotreatment|increases^expression
IFNG	3458	Ionomycin	[Tetradecanoylphorbol Acetate co-treated with Ionomycin] results in increased secretion of IFNG protein	affects^cotreatment|increases^secretion
IFNG	3458	irbesartan	irbesartan results in decreased expression of IFNG protein	decreases^expression
IFNG	3458	Iron	Iron affects the reaction [[IL12A protein binds to IL12B protein] which results in increased secretion of IFNG protein]	affects^binding|affects^reaction|increases^secretion
IFNG	3458	Iron	Iron affects the reaction [IL18 protein results in increased secretion of IFNG protein]	affects^reaction|increases^secretion
IFNG	3458	Iron Chelating Agents	Iron Chelating Agents analog inhibits the reaction [[IL12A protein binds to IL12B protein] which results in increased secretion of IFNG protein]	affects^binding|decreases^reaction|increases^secretion
IFNG	3458	Iron Chelating Agents	Iron Chelating Agents analog inhibits the reaction [IL18 protein results in increased secretion of IFNG protein]	decreases^reaction|increases^secretion
IFNG	3458	Isocyanates	Isocyanates analog results in increased expression of IFNG protein	increases^expression
IFNG	3458	isopentenyl pyrophosphate	Calcitriol inhibits the reaction [isopentenyl pyrophosphate results in increased expression of IFNG protein]	decreases^reaction|increases^expression
IFNG	3458	isopentenyl pyrophosphate	isopentenyl pyrophosphate results in increased expression of IFNG protein	increases^expression
IFNG	3458	Isoproterenol	Isoproterenol results in decreased secretion of IFNG protein	decreases^secretion
IFNG	3458	JHW 015	JHW 015 inhibits the reaction [[Lipopolysaccharides co-treated with IFNG] results in increased secretion of IL1B]	affects^cotreatment|decreases^reaction|increases^secretion
IFNG	3458	JHW 015	JHW 015 inhibits the reaction [[Lipopolysaccharides co-treated with IFNG] results in increased secretion of TNF]	affects^cotreatment|decreases^reaction|increases^secretion
IFNG	3458	lansoprazole	lansoprazole inhibits the reaction [[Lipopolysaccharides co-treated with IFNG protein] results in increased expression of TNF protein]	affects^cotreatment|decreases^reaction|increases^expression
IFNG	3458	lead acetate	lead acetate results in decreased expression of IFNG protein	decreases^expression
IFNG	3458	lead chloride	lead chloride results in decreased expression of IFNG protein	decreases^expression
IFNG	3458	Lindane	Lindane results in decreased expression of IFNG protein	decreases^expression
IFNG	3458	Lipid A	[Acetylmuramyl-Alanyl-Isoglutamine co-treated with Lipid A] results in increased expression of IFNG mRNA	affects^cotreatment|increases^expression
IFNG	3458	Lipid A	[Acetylmuramyl-Alanyl-Isoglutamine co-treated with Lipid A] results in increased expression of IFNG protein	affects^cotreatment|increases^expression
IFNG	3458	Lipid A	[FK 565 co-treated with Lipid A] results in increased expression of IFNG mRNA	affects^cotreatment|increases^expression
IFNG	3458	Lipid A	[FK 565 co-treated with Lipid A] results in increased expression of IFNG protein	affects^cotreatment|increases^expression
IFNG	3458	Lipid A	Lipid A results in increased expression of IFNG mRNA	increases^expression
IFNG	3458	Lipid A	Lipid A results in increased expression of IFNG protein	increases^expression
IFNG	3458	lipopolysaccharide, Escherichia coli 0111 B4	[IFNG protein co-treated with IL1A protein co-treated with TNF protein co-treated with lipopolysaccharide, Escherichia coli 0111 B4] results in increased susceptibility to Clarithromycin	affects^cotreatment|increases^response to substance
IFNG	3458	lipopolysaccharide, Escherichia coli 0111 B4	[IFNG protein co-treated with IL1A protein co-treated with TNF protein co-treated with lipopolysaccharide, Escherichia coli 0111 B4] results in increased susceptibility to nefazodone	affects^cotreatment|increases^response to substance
IFNG	3458	lipopolysaccharide, Escherichia coli 0111 B4	[IFNG protein co-treated with IL1A protein co-treated with TNF protein co-treated with lipopolysaccharide, Escherichia coli 0111 B4] results in increased susceptibility to nimesulide	affects^cotreatment|increases^response to substance
IFNG	3458	lipopolysaccharide, Escherichia coli 0111 B4	[IFNG protein co-treated with IL1A protein co-treated with TNF protein co-treated with lipopolysaccharide, Escherichia coli 0111 B4] results in increased susceptibility to trovafloxacin	affects^cotreatment|increases^response to substance
IFNG	3458	Lipopolysaccharides	3,3',4,5'-tetrahydroxystilbene inhibits the reaction [[Lipopolysaccharides co-treated with IFNG protein] results in increased expression of IL8 mRNA]	affects^cotreatment|decreases^reaction|increases^expression
IFNG	3458	Lipopolysaccharides	3,3',4,5'-tetrahydroxystilbene inhibits the reaction [[Lipopolysaccharides co-treated with IFNG protein] results in increased expression of IL8 protein]	affects^cotreatment|decreases^reaction|increases^expression
IFNG	3458	Lipopolysaccharides	3,3',4,5'-tetrahydroxystilbene inhibits the reaction [[Lipopolysaccharides co-treated with IFNG protein] results in increased expression of TNF mRNA]	affects^cotreatment|decreases^reaction|increases^expression
IFNG	3458	Lipopolysaccharides	3,3',4,5'-tetrahydroxystilbene inhibits the reaction [[Lipopolysaccharides co-treated with IFNG protein] results in increased expression of TNF protein]	affects^cotreatment|decreases^reaction|increases^expression
IFNG	3458	Lipopolysaccharides	anandamide affects the reaction [[Lipopolysaccharides co-treated with IFNG] results in increased secretion of TNF]	affects^cotreatment|affects^reaction|increases^secretion
IFNG	3458	Lipopolysaccharides	anandamide inhibits the reaction [[Lipopolysaccharides co-treated with IFNG] results in increased secretion of IL1B]	affects^cotreatment|decreases^reaction|increases^secretion
IFNG	3458	Lipopolysaccharides	Aspirin inhibits the reaction [[Lipopolysaccharides co-treated with IFNG protein] results in increased secretion of [IL12A protein binds to IL12B protein]]	affects^binding|affects^cotreatment|decreases^reaction|increases^secretion
IFNG	3458	Lipopolysaccharides	Cimetidine inhibits the reaction [Histamine inhibits the reaction [Lipopolysaccharides results in increased expression of IFNG protein]]	decreases^reaction|increases^expression
IFNG	3458	Lipopolysaccharides	Cobalt promotes the reaction [[Lipopolysaccharides co-treated with IFNG protein] results in increased expression of HMOX1 mRNA]	affects^cotreatment|increases^expression|increases^reaction
IFNG	3458	Lipopolysaccharides	delta-8-tetrahydrocannabinol affects the reaction [[Lipopolysaccharides co-treated with IFNG] results in increased secretion of TNF]	affects^cotreatment|affects^reaction|increases^secretion
IFNG	3458	Lipopolysaccharides	delta-8-tetrahydrocannabinol inhibits the reaction [[Lipopolysaccharides co-treated with IFNG] results in increased secretion of IL1B]	affects^cotreatment|decreases^reaction|increases^secretion
IFNG	3458	Lipopolysaccharides	Dimethyl Sulfoxide inhibits the reaction [[Lipopolysaccharides co-treated with IL1B protein co-treated with TNF protein co-treated with IFNG protein] results in increased secretion of CCL5 protein]	affects^cotreatment|decreases^reaction|increases^secretion
IFNG	3458	Lipopolysaccharides	Dimethyl Sulfoxide inhibits the reaction [[Lipopolysaccharides co-treated with IL1B protein co-treated with TNF protein co-treated with IFNG protein] results in increased secretion of IL6 protein]	affects^cotreatment|decreases^reaction|increases^secretion
IFNG	3458	Lipopolysaccharides	Ethylmercury Compounds inhibits the reaction [Lipopolysaccharides results in increased secretion of IFNG protein]	decreases^reaction|increases^secretion
IFNG	3458	Lipopolysaccharides	Genistein inhibits the reaction [[Lipopolysaccharides co-treated with IFNG protein] results in increased expression of IL8 mRNA]	affects^cotreatment|decreases^reaction|increases^expression
IFNG	3458	Lipopolysaccharides	Genistein inhibits the reaction [[Lipopolysaccharides co-treated with IFNG protein] results in increased expression of IL8 protein]	affects^cotreatment|decreases^reaction|increases^expression
IFNG	3458	Lipopolysaccharides	Genistein inhibits the reaction [[Lipopolysaccharides co-treated with IFNG protein] results in increased expression of TNF mRNA]	affects^cotreatment|decreases^reaction|increases^expression
IFNG	3458	Lipopolysaccharides	Genistein inhibits the reaction [[Lipopolysaccharides co-treated with IFNG protein] results in increased expression of TNF protein]	affects^cotreatment|decreases^reaction|increases^expression
IFNG	3458	Lipopolysaccharides	Glutathione inhibits the reaction [Thimerosal inhibits the reaction [Lipopolysaccharides results in increased secretion of IFNG protein]]	decreases^reaction|increases^secretion
IFNG	3458	Lipopolysaccharides	Histamine inhibits the reaction [Lipopolysaccharides results in increased expression of IFNG mRNA]	decreases^reaction|increases^expression
IFNG	3458	Lipopolysaccharides	Histamine inhibits the reaction [Lipopolysaccharides results in increased expression of IFNG protein]	decreases^reaction|increases^expression
IFNG	3458	Lipopolysaccharides	HRH2 protein promotes the reaction [Histamine inhibits the reaction [Lipopolysaccharides results in increased expression of IFNG mRNA]]	decreases^reaction|increases^expression|increases^reaction
IFNG	3458	Lipopolysaccharides	HRH2 protein promotes the reaction [Histamine inhibits the reaction [Lipopolysaccharides results in increased expression of IFNG protein]]	decreases^reaction|increases^expression|increases^reaction
IFNG	3458	Lipopolysaccharides	IFNA2 protein promotes the reaction [Lipopolysaccharides results in increased secretion of IFNG protein]	increases^reaction|increases^secretion
IFNG	3458	Lipopolysaccharides	[IFNG protein co-treated with Lipopolysaccharides] inhibits the reaction [Terbutaline results in increased secretion of REN protein]	affects^cotreatment|decreases^reaction|increases^secretion
IFNG	3458	Lipopolysaccharides	[IFNG protein co-treated with Lipopolysaccharides] results in increased expression of NOS2A mRNA	affects^cotreatment|increases^expression
IFNG	3458	Lipopolysaccharides	IFNG protein inhibits the reaction [Lipopolysaccharides results in increased expression of IL10 protein]	decreases^reaction|increases^expression
IFNG	3458	Lipopolysaccharides	IL18 protein promotes the reaction [Lipopolysaccharides results in increased expression of IFNG mRNA]	increases^expression|increases^reaction
IFNG	3458	Lipopolysaccharides	IL18 protein promotes the reaction [Lipopolysaccharides results in increased expression of IFNG protein]	increases^expression|increases^reaction
IFNG	3458	Lipopolysaccharides	indomethacin morpholinylamide promotes the reaction [[Lipopolysaccharides co-treated with IFNG] results in increased secretion of TNF]	affects^cotreatment|increases^reaction|increases^secretion
IFNG	3458	Lipopolysaccharides	JHW 015 inhibits the reaction [[Lipopolysaccharides co-treated with IFNG] results in increased secretion of IL1B]	affects^cotreatment|decreases^reaction|increases^secretion
IFNG	3458	Lipopolysaccharides	JHW 015 inhibits the reaction [[Lipopolysaccharides co-treated with IFNG] results in increased secretion of TNF]	affects^cotreatment|decreases^reaction|increases^secretion
IFNG	3458	Lipopolysaccharides	lansoprazole inhibits the reaction [[Lipopolysaccharides co-treated with IFNG protein] results in increased expression of TNF protein]	affects^cotreatment|decreases^reaction|increases^expression
IFNG	3458	Lipopolysaccharides	[Lipopolysaccharides co-treated with IFNG protein] affects the expression of DNAJB9 mRNA	affects^cotreatment|affects^expression
IFNG	3458	Lipopolysaccharides	[Lipopolysaccharides co-treated with IFNG protein] affects the localization of RELA protein	affects^cotreatment|affects^localization
IFNG	3458	Lipopolysaccharides	[Lipopolysaccharides co-treated with IFNG protein] results in increased expression of CXCL1 protein	affects^cotreatment|increases^expression
IFNG	3458	Lipopolysaccharides	[Lipopolysaccharides co-treated with IFNG protein] results in increased expression of HMOX1 mRNA	affects^cotreatment|increases^expression
IFNG	3458	Lipopolysaccharides	[Lipopolysaccharides co-treated with IFNG protein] results in increased expression of IL1A mRNA	affects^cotreatment|increases^expression
IFNG	3458	Lipopolysaccharides	[Lipopolysaccharides co-treated with IFNG protein] results in increased expression of IL1A protein	affects^cotreatment|increases^expression
IFNG	3458	Lipopolysaccharides	[Lipopolysaccharides co-treated with IFNG protein] results in increased expression of IL6 mRNA	affects^cotreatment|increases^expression
IFNG	3458	Lipopolysaccharides	[Lipopolysaccharides co-treated with IFNG protein] results in increased expression of IL6 protein	affects^cotreatment|increases^expression
IFNG	3458	Lipopolysaccharides	[Lipopolysaccharides co-treated with IFNG protein] results in increased expression of IL8 mRNA	affects^cotreatment|increases^expression
IFNG	3458	Lipopolysaccharides	[Lipopolysaccharides co-treated with IFNG protein] results in increased expression of IL8 protein	affects^cotreatment|increases^expression
IFNG	3458	Lipopolysaccharides	[Lipopolysaccharides co-treated with IFNG protein] results in increased expression of PTGES2 protein	affects^cotreatment|increases^expression
IFNG	3458	Lipopolysaccharides	[Lipopolysaccharides co-treated with IFNG protein] results in increased expression of PTGS2 mRNA	affects^cotreatment|increases^expression
IFNG	3458	Lipopolysaccharides	[Lipopolysaccharides co-treated with IFNG protein] results in increased expression of PTGS2 protein	affects^cotreatment|increases^expression
IFNG	3458	Lipopolysaccharides	[Lipopolysaccharides co-treated with IFNG protein] results in increased expression of TNF mRNA	affects^cotreatment|increases^expression
IFNG	3458	Lipopolysaccharides	[Lipopolysaccharides co-treated with IFNG protein] results in increased expression of TNF protein	affects^cotreatment|increases^expression
IFNG	3458	Lipopolysaccharides	[Lipopolysaccharides co-treated with IFNG protein] results in increased secretion of [IL12A protein binds to IL12B protein]	affects^binding|affects^cotreatment|increases^secretion
IFNG	3458	Lipopolysaccharides	[Lipopolysaccharides co-treated with IL1B protein co-treated with TNF protein co-treated with IFNG protein] results in increased expression of CCL2 mRNA	affects^cotreatment|increases^expression
IFNG	3458	Lipopolysaccharides	[Lipopolysaccharides co-treated with IL1B protein co-treated with TNF protein co-treated with IFNG protein] results in increased expression of CCL5 mRNA	affects^cotreatment|increases^expression
IFNG	3458	Lipopolysaccharides	[Lipopolysaccharides co-treated with IL1B protein co-treated with TNF protein co-treated with IFNG protein] results in increased expression of ICAM1 mRNA	affects^cotreatment|increases^expression
IFNG	3458	Lipopolysaccharides	[Lipopolysaccharides co-treated with IL1B protein co-treated with TNF protein co-treated with IFNG protein] results in increased expression of IFNGR1 mRNA	affects^cotreatment|increases^expression
IFNG	3458	Lipopolysaccharides	[Lipopolysaccharides co-treated with IL1B protein co-treated with TNF protein co-treated with IFNG protein] results in increased expression of IL1A mRNA	affects^cotreatment|increases^expression
IFNG	3458	Lipopolysaccharides	[Lipopolysaccharides co-treated with IL1B protein co-treated with TNF protein co-treated with IFNG protein] results in increased expression of IL1B mRNA	affects^cotreatment|increases^expression
IFNG	3458	Lipopolysaccharides	[Lipopolysaccharides co-treated with IL1B protein co-treated with TNF protein co-treated with IFNG protein] results in increased expression of IL6 mRNA	affects^cotreatment|increases^expression
IFNG	3458	Lipopolysaccharides	[Lipopolysaccharides co-treated with IL1B protein co-treated with TNF protein co-treated with IFNG protein] results in increased expression of IL8 mRNA	affects^cotreatment|increases^expression
IFNG	3458	Lipopolysaccharides	[Lipopolysaccharides co-treated with IL1B protein co-treated with TNF protein co-treated with IFNG protein] results in increased expression of NFKB1 mRNA	affects^cotreatment|increases^expression
IFNG	3458	Lipopolysaccharides	[Lipopolysaccharides co-treated with IL1B protein co-treated with TNF protein co-treated with IFNG protein] results in increased expression of NFKB2 mRNA	affects^cotreatment|increases^expression
IFNG	3458	Lipopolysaccharides	[Lipopolysaccharides co-treated with IL1B protein co-treated with TNF protein co-treated with IFNG protein] results in increased expression of NFKBIA mRNA	affects^cotreatment|increases^expression
IFNG	3458	Lipopolysaccharides	[Lipopolysaccharides co-treated with IL1B protein co-treated with TNF protein co-treated with IFNG protein] results in increased expression of NOD2 mRNA	affects^cotreatment|increases^expression
IFNG	3458	Lipopolysaccharides	[Lipopolysaccharides co-treated with IL1B protein co-treated with TNF protein co-treated with IFNG protein] results in increased expression of PLA2G2A mRNA	affects^cotreatment|increases^expression
IFNG	3458	Lipopolysaccharides	[Lipopolysaccharides co-treated with IL1B protein co-treated with TNF protein co-treated with IFNG protein] results in increased expression of SOD2 mRNA	affects^cotreatment|increases^expression
IFNG	3458	Lipopolysaccharides	[Lipopolysaccharides co-treated with IL1B protein co-treated with TNF protein co-treated with IFNG protein] results in increased expression of TNF mRNA	affects^cotreatment|increases^expression
IFNG	3458	Lipopolysaccharides	[Lipopolysaccharides co-treated with IL1B protein co-treated with TNF protein co-treated with IFNG protein] results in increased secretion of CCL2 protein	affects^cotreatment|increases^secretion
IFNG	3458	Lipopolysaccharides	[Lipopolysaccharides co-treated with IL1B protein co-treated with TNF protein co-treated with IFNG protein] results in increased secretion of IL6 protein	affects^cotreatment|increases^secretion
IFNG	3458	Lipopolysaccharides	[Lipopolysaccharides co-treated with IL1B protein co-treated with TNF protein co-treated with IFNG protein] results in increased secretion of IL8 protein	affects^cotreatment|increases^secretion
IFNG	3458	Lipopolysaccharides	[Lipopolysaccharides co-treated with Tetradecanoylphorbol Acetate] results in increased expression of IFNG protein	affects^cotreatment|increases^expression
IFNG	3458	Lipopolysaccharides	Lipopolysaccharides results in increased expression of IFNG mRNA	increases^expression
IFNG	3458	Lipopolysaccharides	Lipopolysaccharides results in increased expression of IFNG protein	increases^expression
IFNG	3458	Lipopolysaccharides	Lipopolysaccharides results in increased secretion of IFNG protein	increases^secretion
IFNG	3458	Lipopolysaccharides	Mercuric Chloride promotes the reaction [Lipopolysaccharides results in increased secretion of IFNG protein]	increases^reaction|increases^secretion
IFNG	3458	Lipopolysaccharides	Omeprazole inhibits the reaction [[Lipopolysaccharides co-treated with IFNG protein] results in increased expression of TNF protein]	affects^cotreatment|decreases^reaction|increases^expression
IFNG	3458	Lipopolysaccharides	Organometallic Compounds promotes the reaction [[Lipopolysaccharides co-treated with IFNG protein] results in increased expression of HMOX1 mRNA]	affects^cotreatment|increases^expression|increases^reaction
IFNG	3458	Lipopolysaccharides	Ranitidine inhibits the reaction [Histamine inhibits the reaction [Lipopolysaccharides results in increased expression of IFNG protein]]	decreases^reaction|increases^expression
IFNG	3458	Lipopolysaccharides	resveratrol inhibits the reaction [[Lipopolysaccharides co-treated with IFNG protein] results in increased expression of IL8 mRNA]	affects^cotreatment|decreases^reaction|increases^expression
IFNG	3458	Lipopolysaccharides	resveratrol inhibits the reaction [[Lipopolysaccharides co-treated with IFNG protein] results in increased expression of IL8 protein]	affects^cotreatment|decreases^reaction|increases^expression
IFNG	3458	Lipopolysaccharides	resveratrol inhibits the reaction [[Lipopolysaccharides co-treated with IFNG protein] results in increased expression of PTGES2 protein]	affects^cotreatment|decreases^reaction|increases^expression
IFNG	3458	Lipopolysaccharides	resveratrol inhibits the reaction [[Lipopolysaccharides co-treated with IFNG protein] results in increased expression of TNF mRNA]	affects^cotreatment|decreases^reaction|increases^expression
IFNG	3458	Lipopolysaccharides	resveratrol inhibits the reaction [[Lipopolysaccharides co-treated with IFNG protein] results in increased expression of TNF protein]	affects^cotreatment|decreases^reaction|increases^expression
IFNG	3458	Lipopolysaccharides	[Ribavirin co-treated with IFNA2 protein] affects the reaction [Lipopolysaccharides results in increased secretion of IFNG protein]	affects^cotreatment|affects^reaction|increases^secretion
IFNG	3458	Lipopolysaccharides	Ribavirin inhibits the reaction [Lipopolysaccharides results in increased secretion of IFNG protein]	decreases^reaction|increases^secretion
IFNG	3458	Lipopolysaccharides	Spironolactone inhibits the reaction [[Tetradecanoylphorbol Acetate co-treated with Lipopolysaccharides] results in increased expression of IFNG protein]	affects^cotreatment|decreases^reaction|increases^expression
IFNG	3458	Lipopolysaccharides	Sulfasalazine inhibits the reaction [[Tetradecanoylphorbol Acetate co-treated with Lipopolysaccharides] results in increased expression of IFNG protein]	affects^cotreatment|decreases^reaction|increases^expression
IFNG	3458	Lipopolysaccharides	Tetrahydrocannabinol affects the reaction [[Lipopolysaccharides co-treated with IFNG] results in increased secretion of TNF]	affects^cotreatment|affects^reaction|increases^secretion
IFNG	3458	Lipopolysaccharides	Tetrahydrocannabinol inhibits the reaction [[Lipopolysaccharides co-treated with IFNG] results in increased secretion of IL1B]	affects^cotreatment|decreases^reaction|increases^secretion
IFNG	3458	Lipopolysaccharides	Thimerosal inhibits the reaction [Lipopolysaccharides results in increased secretion of IFNG protein]	decreases^reaction|increases^secretion
IFNG	3458	Lisuride	Lisuride results in increased expression of IFNG	increases^expression
IFNG	3458	lupane	lupane results in increased secretion of IFNG protein	increases^secretion
IFNG	3458	mecoprop	mecoprop results in decreased expression of IFNG protein	decreases^expression
IFNG	3458	Medroxyprogesterone Acetate	[Estrogens, Conjugated (USP) co-treated with Medroxyprogesterone Acetate] results in decreased secretion of IFNG protein	affects^cotreatment|decreases^secretion
IFNG	3458	Mercuric Chloride	Glutathione inhibits the reaction [Mercuric Chloride inhibits the reaction [IFNG protein results in increased phosphorylation of STAT1 protein]]	decreases^reaction|increases^phosphorylation
IFNG	3458	Mercuric Chloride	Mercuric Chloride inhibits the reaction [IFNG protein results in increased phosphorylation of STAT1 protein]	decreases^reaction|increases^phosphorylation
IFNG	3458	Mercuric Chloride	Mercuric Chloride promotes the reaction [Lipopolysaccharides results in increased secretion of IFNG protein]	increases^reaction|increases^secretion
IFNG	3458	Mercuric Chloride	Mercuric Chloride results in decreased activity of IFNG protein	decreases^activity
IFNG	3458	Mercury	Mercury results in increased expression of IFNG protein	increases^expression
IFNG	3458	Methanol	Methanol results in increased expression of and results in increased secretion of IFNG protein	increases^expression|increases^secretion
IFNG	3458	Methotrexate	Methotrexate results in increased expression of IFNG protein	increases^expression
IFNG	3458	methyl isocyanate	methyl isocyanate results in increased expression of IFNG protein	increases^expression
IFNG	3458	Methylmercury Compounds	Methylmercury Compounds affects the expression of IFNG	affects^expression
IFNG	3458	Methylmercury Compounds	Methylmercury Compounds results in decreased expression of IFNG protein	decreases^expression
IFNG	3458	Mevalonic Acid	Mevalonic Acid inhibits the reaction [Simvastatin inhibits the reaction [IFNG results in increased expression of CCL2 mRNA]]	decreases^reaction|increases^expression
IFNG	3458	Mevalonic Acid	Mevalonic Acid inhibits the reaction [Simvastatin inhibits the reaction [IFNG results in increased expression of CCL3 mRNA]]	decreases^reaction|increases^expression
IFNG	3458	Mevalonic Acid	Mevalonic Acid inhibits the reaction [Simvastatin inhibits the reaction [IFNG results in increased expression of CCL4 mRNA]]	decreases^reaction|increases^expression
IFNG	3458	Mevalonic Acid	Mevalonic Acid inhibits the reaction [Simvastatin inhibits the reaction [IFNG results in increased expression of CCR1 mRNA]]	decreases^reaction|increases^expression
IFNG	3458	Mevalonic Acid	Mevalonic Acid inhibits the reaction [Simvastatin inhibits the reaction [IFNG results in increased expression of CCR2 mRNA]]	decreases^reaction|increases^expression
IFNG	3458	Mevalonic Acid	Mevalonic Acid inhibits the reaction [Simvastatin inhibits the reaction [IFNG results in increased expression of CCR5 mRNA]]	decreases^reaction|increases^expression
IFNG	3458	Mevalonic Acid	Mevalonic Acid inhibits the reaction [Simvastatin inhibits the reaction [IFNG results in increased expression of HLA-DRA protein]]	decreases^reaction|increases^expression
IFNG	3458	Mevalonic Acid	Mevalonic Acid inhibits the reaction [Simvastatin inhibits the reaction [IFNG results in increased expression of TNFRSF4 mRNA]]	decreases^reaction|increases^expression
IFNG	3458	Mevalonic Acid	Mevalonic Acid inhibits the reaction [Simvastatin inhibits the reaction [IFNG results in increased expression of TNFRSF4 protein]]	decreases^reaction|increases^expression
IFNG	3458	Mevalonic Acid	Mevalonic Acid inhibits the reaction [Simvastatin inhibits the reaction [IFNG results in increased expression of TNFSF4 mRNA]]	decreases^reaction|increases^expression
IFNG	3458	Mevalonic Acid	Mevalonic Acid inhibits the reaction [Simvastatin inhibits the reaction [IFNG results in increased expression of TNFSF4 protein]]	decreases^reaction|increases^expression
IFNG	3458	Mifepristone	Mifepristone inhibits the reaction [Dexamethasone inhibits the reaction [CD28 protein results in increased secretion of IFNG protein]]	decreases^reaction|increases^secretion
IFNG	3458	Mifepristone	Mifepristone inhibits the reaction [Dydrogesterone results in decreased expression of IFNG protein]	decreases^expression|decreases^reaction
IFNG	3458	Mifepristone	Mifepristone inhibits the reaction [rimexolone inhibits the reaction [CD28 protein results in increased secretion of IFNG protein]]	decreases^reaction|increases^secretion
IFNG	3458	monocyte locomotion inhibitory factor	monocyte locomotion inhibitory factor inhibits the reaction [Tetradecanoylphorbol Acetate results in increased secretion of IFNG protein]	decreases^reaction|increases^secretion
IFNG	3458	monocyte locomotion inhibitory factor	monocyte locomotion inhibitory factor results in increased secretion of IFNG protein	increases^secretion
IFNG	3458	monomethylpropion	monomethylpropion results in increased expression of IFNG mRNA	increases^expression
IFNG	3458	moxifloxacin	moxifloxacin results in decreased expression of IFNG protein	decreases^expression
IFNG	3458	N-(2-(4-bromocinnamylamino)ethyl)-5-isoquinolinesulfonamide	N-(2-(4-bromocinnamylamino)ethyl)-5-isoquinolinesulfonamide inhibits the reaction [Histamine inhibits the reaction [ results in increased expression of IFNG protein]]	decreases^reaction|increases^expression
IFNG	3458	N-(3-(aminomethyl)benzyl)acetamidine	N-(3-(aminomethyl)benzyl)acetamidine inhibits the reaction [[IL1B protein co-treated with TNF protein co-treated with IFNG protein] results in increased activity of NOS2 protein]	affects^cotreatment|decreases^reaction|increases^activity
IFNG	3458	N-(6-methylamino-3-nitrophenyl)-3-(3-indolyl)acrylamide	N-(6-methylamino-3-nitrophenyl)-3-(3-indolyl)acrylamide results in decreased secretion of IFNG protein	decreases^secretion
IFNG	3458	Sodium Azide	Sodium Azide inhibits the reaction [IFNG protein results in increased activity of DUOX2 protein]	decreases^reaction|increases^activity
IFNG	3458	nefazodone	[IFNG protein co-treated with IL1A protein co-treated with TNF protein co-treated with lipopolysaccharide, Escherichia coli 0111 B4] results in increased susceptibility to nefazodone	affects^cotreatment|increases^response to substance
IFNG	3458	Niacin	Niacin inhibits the reaction [IFNG protein results in increased expression of ICAM1 protein]	decreases^reaction|increases^expression
IFNG	3458	Nickel	Nickel affects the expression of IFNG mRNA	affects^expression
IFNG	3458	Nickel	trichostatin A inhibits the reaction [Nickel affects the expression of IFNG mRNA]	affects^expression|decreases^reaction
IFNG	3458	nickel chloride	nickel chloride inhibits the reaction [[Ionomycin co-treated with Tetradecanoylphorbol Acetate] results in increased activity of IFNG promoter]	affects^cotreatment|decreases^reaction|increases^activity
IFNG	3458	nickel sulfate	Cholecalciferol inhibits the reaction [nickel sulfate results in increased secretion of IFNG protein]	decreases^reaction|increases^secretion
IFNG	3458	nickel sulfate	Cyclosporine inhibits the reaction [nickel sulfate results in increased secretion of IFNG protein]	decreases^reaction|increases^secretion
IFNG	3458	nickel sulfate	dimethyl fumarate inhibits the reaction [nickel sulfate results in increased secretion of IFNG protein]	decreases^reaction|increases^secretion
IFNG	3458	nickel sulfate	Hydrocortisone inhibits the reaction [nickel sulfate results in increased secretion of IFNG protein]	decreases^reaction|increases^secretion
IFNG	3458	nickel sulfate	nickel sulfate affects the expression of IFNG mRNA	affects^expression
IFNG	3458	nickel sulfate	nickel sulfate results in increased secretion of IFNG protein	increases^secretion
IFNG	3458	nickel sulfate	Zinc Sulfate inhibits the reaction [nickel sulfate results in increased secretion of IFNG protein]	decreases^reaction|increases^secretion
IFNG	3458	nimesulide	[IFNG protein co-treated with IL1A protein co-treated with TNF protein co-treated with lipopolysaccharide, Escherichia coli 0111 B4] results in increased susceptibility to nimesulide	affects^cotreatment|increases^response to substance
IFNG	3458	Nitric Oxide	Ciprofloxacin inhibits the reaction [[IL1A protein co-treated with TNF protein co-treated with IFNG protein] results in increased abundance of Nitric Oxide]	affects^cotreatment|decreases^reaction|increases^abundance
IFNG	3458	Nitric Oxide	Clofibrate inhibits the reaction [[IL1B protein co-treated with IFNG protein] results in increased abundance of Nitric Oxide]	affects^cotreatment|decreases^reaction|increases^abundance
IFNG	3458	Nitric Oxide	Gemfibrozil inhibits the reaction [[IL1B protein co-treated with IFNG protein] results in increased abundance of Nitric Oxide]	affects^cotreatment|decreases^reaction|increases^abundance
IFNG	3458	Nitric Oxide	[IL1A protein co-treated with TNF protein co-treated with IFNG protein] results in increased abundance of Nitric Oxide	affects^cotreatment|increases^abundance
IFNG	3458	Nitric Oxide	[IL1B protein co-treated with IFNG protein] results in increased abundance of Nitric Oxide	affects^cotreatment|increases^abundance
IFNG	3458	Nitric Oxide	[IL5 protein co-treated with TNF protein co-treated with IFNG protein] results in increased abundance of Nitric Oxide	affects^cotreatment|increases^abundance
IFNG	3458	Nitric Oxide	Nitric Oxide results in increased secretion of IFNG protein	increases^secretion
IFNG	3458	Nitric Oxide	[NOS2 protein results in increased abundance of Nitric Oxide] affects the susceptibility to [IL1B protein co-treated with TNF protein co-treated with IFNG protein]	affects^cotreatment|affects^response to substance|increases^abundance
IFNG	3458	Nitric Oxide	wortmannin inhibits the reaction [Ciprofloxacin inhibits the reaction [[IL1A protein co-treated with TNF protein co-treated with IFNG protein] results in increased abundance of Nitric Oxide]]	affects^cotreatment|decreases^reaction|increases^abundance
IFNG	3458	Nitric Oxide Donors	Nitric Oxide Donors results in increased secretion of IFNG protein	increases^secretion
IFNG	3458	Nitrites	[IL1B protein co-treated with IFNG protein] results in increased chemical synthesis of Nitrites	affects^cotreatment|increases^chemical synthesis
IFNG	3458	Nitrites	[PD 98059 co-treated with SB 203580] inhibits the reaction [[IL1B protein co-treated with IFNG protein] results in increased chemical synthesis of Nitrites]	affects^cotreatment|decreases^reaction|increases^chemical synthesis
IFNG	3458	Nitrites	PD 98059 inhibits the reaction [[IL1B protein co-treated with IFNG protein] results in increased chemical synthesis of Nitrites]	affects^cotreatment|decreases^reaction|increases^chemical synthesis
IFNG	3458	Nitroprusside	Nitroprusside inhibits the reaction [[IL1B protein co-treated with TNF protein co-treated with IFNG protein] results in increased expression of NOS2 mRNA]	affects^cotreatment|decreases^reaction|increases^expression
IFNG	3458	Nitroprusside	Nitroprusside inhibits the reaction [[IL1B protein co-treated with TNF protein co-treated with IFNG protein] results in increased expression of NOS2 protein]	affects^cotreatment|decreases^reaction|increases^expression
IFNG	3458	Nitroprusside	Nitroprusside results in decreased expression of IFNG mRNA	decreases^expression
IFNG	3458	S-Nitrosoglutathione	S-Nitrosoglutathione results in increased secretion of IFNG protein	increases^secretion
IFNG	3458	nivalenol	nivalenol affects the expression of IFNG mRNA	affects^expression
IFNG	3458	N,N,N',N'-tetrakis(2-pyridylmethyl)ethylenediamine	[IFNG protein co-treated with TNF protein co-treated with N,N,N',N'-tetrakis(2-pyridylmethyl)ethylenediamine] results in increased activity of CASP3 protein	affects^cotreatment|increases^activity
IFNG	3458	N,N,N',N'-tetrakis(2-pyridylmethyl)ethylenediamine	[IFNG protein co-treated with TNF protein co-treated with N,N,N',N'-tetrakis(2-pyridylmethyl)ethylenediamine] results in increased cleavage of CDH1 protein	affects^cotreatment|increases^cleavage
IFNG	3458	N,N,N',N'-tetrakis(2-pyridylmethyl)ethylenediamine	[IFNG protein co-treated with TNF protein co-treated with N,N,N',N'-tetrakis(2-pyridylmethyl)ethylenediamine] results in increased cleavage of CTNNB1 protein	affects^cotreatment|increases^cleavage
IFNG	3458	N,N,N',N'-tetrakis(2-pyridylmethyl)ethylenediamine	N,N,N',N'-tetrakis(2-pyridylmethyl)ethylenediamine inhibits the reaction [Zinc results in increased secretion of IFNG protein]	decreases^reaction|increases^secretion
IFNG	3458	N,N,N',N'-tetrakis(2-pyridylmethyl)ethylenediamine	Zinc inhibits the reaction [[IFNG protein co-treated with TNF protein co-treated with N,N,N',N'-tetrakis(2-pyridylmethyl)ethylenediamine] results in increased cleavage of CDH1 protein]	affects^cotreatment|decreases^reaction|increases^cleavage
IFNG	3458	N,N,N',N'-tetrakis(2-pyridylmethyl)ethylenediamine	Zinc inhibits the reaction [[IFNG protein co-treated with TNF protein co-treated with N,N,N',N'-tetrakis(2-pyridylmethyl)ethylenediamine] results in increased cleavage of CTNNB1 protein]	affects^cotreatment|decreases^reaction|increases^cleavage
IFNG	3458	Linoleic Acid	Linoleic Acid results in increased expression of IFNG protein	increases^expression
IFNG	3458	Omeprazole	Omeprazole inhibits the reaction [[Lipopolysaccharides co-treated with IFNG protein] results in increased expression of TNF protein]	affects^cotreatment|decreases^reaction|increases^expression
IFNG	3458	orazipone	orazipone inhibits the reaction [[TNF protein co-treated with IFNG protein co-treated with IL1B protein] results in increased expression of NOS2 mRNA]	affects^cotreatment|decreases^reaction|increases^expression
IFNG	3458	Organometallic Compounds	Organometallic Compounds promotes the reaction [[Lipopolysaccharides co-treated with IFNG protein] results in increased expression of HMOX1 mRNA]	affects^cotreatment|increases^expression|increases^reaction
IFNG	3458	Pam(3)CSK(4) peptide	[Acetylmuramyl-Alanyl-Isoglutamine co-treated with Pam(3)CSK(4) peptide co-treated with IFNG protein] results in increased expression of [IL12A protein binds to IL12B protein]	affects^binding|affects^cotreatment|increases^expression
IFNG	3458	Pam(3)CSK(4) peptide	[Acetylmuramyl-Alanyl-Isoglutamine co-treated with Pam(3)CSK(4) peptide co-treated with IFNG protein] results in increased expression of IL12B protein	affects^cotreatment|increases^expression
IFNG	3458	Pam(3)CSK(4) peptide	[Acetylmuramyl-Alanyl-Isoglutamine co-treated with Pam(3)CSK(4) peptide co-treated with IFNG protein] results in increased expression of [IL12B protein binds to IL23A protein]	affects^binding|affects^cotreatment|increases^expression
IFNG	3458	Pam(3)CSK(4) peptide	R 848 promotes the reaction [[Acetylmuramyl-Alanyl-Isoglutamine co-treated with Pam(3)CSK(4) peptide co-treated with IFNG protein] results in increased expression of [IL12A protein binds to IL12B protein]]	affects^binding|affects^cotreatment|increases^expression|increases^reaction
IFNG	3458	Pam(3)CSK(4) peptide	R 848 promotes the reaction [[Acetylmuramyl-Alanyl-Isoglutamine co-treated with Pam(3)CSK(4) peptide co-treated with IFNG protein] results in increased expression of IL12B protein]	affects^cotreatment|increases^expression|increases^reaction
IFNG	3458	Particulate Matter	Particulate Matter analog results in decreased secretion of and results in decreased expression of IFNG protein	decreases^expression|decreases^secretion
IFNG	3458	PD 98059	[PD 98059 co-treated with SB 203580] inhibits the reaction [[IL1B protein co-treated with IFNG protein] results in increased chemical synthesis of Nitrites]	affects^cotreatment|decreases^reaction|increases^chemical synthesis
IFNG	3458	PD 98059	PD 98059 inhibits the reaction [IFNG protein results in decreased phosphorylation of STAT3 protein]	decreases^phosphorylation|decreases^reaction
IFNG	3458	PD 98059	PD 98059 inhibits the reaction [[IL1B protein co-treated with IFNG protein] results in increased chemical synthesis of Nitrites]	affects^cotreatment|decreases^reaction|increases^chemical synthesis
IFNG	3458	PD 98059	PD 98059 promotes the reaction [IFNG protein promotes the reaction [decitabine results in increased expression of PLA2G2A protein]]	increases^expression|increases^reaction
IFNG	3458	PD 98059	PD 98059 results in decreased susceptibility to [IL1B protein co-treated with IFNG protein]	affects^cotreatment|decreases^response to substance
IFNG	3458	PD 98059	[SB 203580 co-treated with PD 98059] results in decreased susceptibility to [IL1B protein co-treated with IFNG protein]	affects^cotreatment|decreases^response to substance
IFNG	3458	perfluorooctane sulfonic acid	perfluorooctane sulfonic acid results in decreased secretion of IFNG protein	decreases^secretion
IFNG	3458	Phenylbutyrates	Phenylbutyrates promotes the reaction [IFNG protein results in increased expression of CDKN1A mRNA]	increases^expression|increases^reaction
IFNG	3458	pimecrolimus	pimecrolimus results in decreased expression of IFNG protein	decreases^expression
IFNG	3458	pioglitazone	pioglitazone inhibits the reaction [[IFNG protein co-treated with IL1B protein] results in increased metabolism of and results in increased secretion of APP protein alternative form]	affects^cotreatment|decreases^reaction|increases^metabolic processing|increases^secretion
IFNG	3458	pioglitazone	pioglitazone inhibits the reaction [[IFNG protein co-treated with TNF protein] results in increased expression of and results in increased activity of BACE1 protein]	affects^cotreatment|decreases^reaction|increases^activity|increases^expression
IFNG	3458	pioglitazone	pioglitazone inhibits the reaction [[IFNG protein co-treated with TNF protein] results in increased metabolism of and results in increased secretion of APP protein alternative form]	affects^cotreatment|decreases^reaction|increases^metabolic processing|increases^secretion
IFNG	3458	Piperonyl Butoxide	[bioallethrin co-treated with Piperonyl Butoxide] results in increased expression of IFNG protein	affects^cotreatment|increases^expression
IFNG	3458	Plant Extracts	Plant Extracts inhibits the reaction [IFNG protein results in increased expression of ICAM1 mRNA]	decreases^reaction|increases^expression
IFNG	3458	Plant Extracts	Plant Extracts inhibits the reaction [IFNG protein results in increased expression of ICAM1 protein]	decreases^reaction|increases^expression
IFNG	3458	Plant Preparations	Cannabidiol affects the reaction [Plant Preparations results in increased secretion of IFNG protein]	affects^reaction|increases^secretion
IFNG	3458	Plant Preparations	Cannabidiol inhibits the reaction [Plant Preparations results in increased expression of IFNG mRNA]	decreases^reaction|increases^expression
IFNG	3458	Plant Preparations	Plant Preparations promotes the reaction [Plant Preparations results in increased secretion of IFNG protein]	increases^reaction|increases^secretion
IFNG	3458	Plant Preparations	Plant Preparations results in increased expression of IFNG mRNA	increases^expression
IFNG	3458	Plant Preparations	Plant Preparations results in increased secretion of IFNG protein	increases^secretion
IFNG	3458	Plant Preparations	Tetrahydrocannabinol affects the reaction [Plant Preparations results in increased secretion of IFNG protein]	affects^reaction|increases^secretion
IFNG	3458	Plant Preparations	Tetrahydrocannabinol inhibits the reaction [Plant Preparations results in increased expression of IFNG mRNA]	decreases^reaction|increases^expression
IFNG	3458	Plicamycin	Plicamycin inhibits the reaction [IFNG protein promotes the reaction [decitabine results in increased expression of PLA2G2A protein]]	decreases^reaction|increases^expression|increases^reaction
IFNG	3458	polydatin	polydatin inhibits the reaction [[TNF protein co-treated with IFNG protein] results in increased phosphorylation of MAPK1 protein]	affects^cotreatment|decreases^reaction|increases^phosphorylation
IFNG	3458	polydatin	polydatin inhibits the reaction [[TNF protein co-treated with IFNG protein] results in increased phosphorylation of MAPK3 protein]	affects^cotreatment|decreases^reaction|increases^phosphorylation
IFNG	3458	polydatin	polydatin inhibits the reaction [[TNF protein co-treated with IFNG protein] results in increased phosphorylation of RELA protein]	affects^cotreatment|decreases^reaction|increases^phosphorylation
IFNG	3458	polydatin	polydatin inhibits the reaction [[TNF protein co-treated with IFNG protein] results in increased secretion of CXCL10 protein]	affects^cotreatment|decreases^reaction|increases^secretion
IFNG	3458	polydatin	polydatin promotes the reaction [[TNF protein co-treated with IFNG protein] results in increased secretion of IL8 protein]	affects^cotreatment|increases^reaction|increases^secretion
IFNG	3458	Polysaccharides	Polysaccharides results in increased secretion of IFNG protein	increases^secretion
IFNG	3458	poractant alfa	poractant alfa results in decreased expression of IFNG protein	decreases^expression
IFNG	3458	Prednisone	[zafirlukast co-treated with Prednisone co-treated with Budesonide] inhibits the reaction [Antigens results in increased secretion of IFNG protein]	affects^cotreatment|decreases^reaction|increases^secretion
IFNG	3458	Dinoprostone	Dinoprostone results in decreased expression of IFNG protein	decreases^expression
IFNG	3458	pyrrolidine dithiocarbamic acid	pyrrolidine dithiocarbamic acid inhibits the reaction [[TNF protein co-treated with IFNG protein co-treated with IL1B protein] results in increased expression of NOS2 mRNA]	affects^cotreatment|decreases^reaction|increases^expression
IFNG	3458	Quercetin	Quercetin inhibits the reaction [[TNF protein co-treated with IFNG protein] results in increased phosphorylation of EGFR protein]	affects^cotreatment|decreases^reaction|increases^phosphorylation
IFNG	3458	Quercetin	Quercetin inhibits the reaction [[TNF protein co-treated with IFNG protein] results in increased phosphorylation of MAPK1 protein]	affects^cotreatment|decreases^reaction|increases^phosphorylation
IFNG	3458	Quercetin	Quercetin inhibits the reaction [[TNF protein co-treated with IFNG protein] results in increased phosphorylation of MAPK3 protein]	affects^cotreatment|decreases^reaction|increases^phosphorylation
IFNG	3458	Quercetin	Quercetin inhibits the reaction [[TNF protein co-treated with IFNG protein] results in increased phosphorylation of RELA protein]	affects^cotreatment|decreases^reaction|increases^phosphorylation
IFNG	3458	Quercetin	Quercetin inhibits the reaction [[TNF protein co-treated with IFNG protein] results in increased secretion of CXCL10 protein]	affects^cotreatment|decreases^reaction|increases^secretion
IFNG	3458	Quercetin	Quercetin inhibits the reaction [[TNF protein co-treated with IFNG protein] results in increased secretion of IL8 protein]	affects^cotreatment|decreases^reaction|increases^secretion
IFNG	3458	Quercetin	Quercetin results in increased expression of IFNG mRNA	increases^expression
IFNG	3458	Quercetin	Quercetin results in increased expression of IFNG protein	increases^expression
IFNG	3458	R 848	[Acetylmuramyl-Alanyl-Isoglutamine co-treated with R 848 co-treated with IFNG protein] results in increased expression of IL12A mRNA	affects^cotreatment|increases^expression
IFNG	3458	R 848	[Acetylmuramyl-Alanyl-Isoglutamine co-treated with R 848 co-treated with IFNG protein] results in increased expression of [IL12A protein binds to IL12B protein]	affects^binding|affects^cotreatment|increases^expression
IFNG	3458	R 848	[Acetylmuramyl-Alanyl-Isoglutamine co-treated with R 848 co-treated with IFNG protein] results in increased expression of IL12B mRNA	affects^cotreatment|increases^expression
IFNG	3458	R 848	[beta-Glucans co-treated with R 848 co-treated with IFNG protein] results in increased expression of IL12A mRNA	affects^cotreatment|increases^expression
IFNG	3458	R 848	IFNG protein affects the reaction [[Zymosan co-treated with R 848] results in increased expression of IL10 protein]	affects^cotreatment|affects^reaction|increases^expression
IFNG	3458	R 848	IFNG protein promotes the reaction [[Zymosan co-treated with R 848] results in increased expression of [IL12A protein binds to IL12B protein]]	affects^binding|affects^cotreatment|increases^expression|increases^reaction
IFNG	3458	R 848	IFNG protein promotes the reaction [[Zymosan co-treated with R 848] results in increased expression of IL12B protein]	affects^cotreatment|increases^expression|increases^reaction
IFNG	3458	R 848	IFNG protein promotes the reaction [[Zymosan co-treated with R 848] results in increased expression of [IL12B protein binds to IL23A protein]]	affects^binding|affects^cotreatment|increases^expression|increases^reaction
IFNG	3458	R 848	R 848 promotes the reaction [[Acetylmuramyl-Alanyl-Isoglutamine co-treated with Pam(3)CSK(4) peptide co-treated with IFNG protein] results in increased expression of [IL12A protein binds to IL12B protein]]	affects^binding|affects^cotreatment|increases^expression|increases^reaction
IFNG	3458	R 848	R 848 promotes the reaction [[Acetylmuramyl-Alanyl-Isoglutamine co-treated with Pam(3)CSK(4) peptide co-treated with IFNG protein] results in increased expression of IL12B protein]	affects^cotreatment|increases^expression|increases^reaction
IFNG	3458	Ranitidine	Ranitidine inhibits the reaction [Histamine inhibits the reaction [IL18 protein results in increased expression of IFNG protein]]	decreases^reaction|increases^expression
IFNG	3458	Ranitidine	Ranitidine inhibits the reaction [Histamine inhibits the reaction [Lipopolysaccharides results in increased expression of IFNG protein]]	decreases^reaction|increases^expression
IFNG	3458	ranitidine bismuth citrate	ranitidine bismuth citrate inhibits the reaction [[IL1B protein co-treated with TNF protein co-treated with IFNG protein] results in increased activity of NOS2 protein]	affects^cotreatment|decreases^reaction|increases^activity
IFNG	3458	Reactive Oxygen Species	[Eosine I Bluish results in increased abundance of Reactive Oxygen Species] which results in increased expression of IFNG mRNA	increases^abundance|increases^expression
IFNG	3458	resveratrol	resveratrol inhibits the reaction [[Lipopolysaccharides co-treated with IFNG protein] results in increased expression of IL8 mRNA]	affects^cotreatment|decreases^reaction|increases^expression
IFNG	3458	resveratrol	resveratrol inhibits the reaction [[Lipopolysaccharides co-treated with IFNG protein] results in increased expression of IL8 protein]	affects^cotreatment|decreases^reaction|increases^expression
IFNG	3458	resveratrol	resveratrol inhibits the reaction [[Lipopolysaccharides co-treated with IFNG protein] results in increased expression of PTGES2 protein]	affects^cotreatment|decreases^reaction|increases^expression
IFNG	3458	resveratrol	resveratrol inhibits the reaction [[Lipopolysaccharides co-treated with IFNG protein] results in increased expression of TNF mRNA]	affects^cotreatment|decreases^reaction|increases^expression
IFNG	3458	resveratrol	resveratrol inhibits the reaction [[Lipopolysaccharides co-treated with IFNG protein] results in increased expression of TNF protein]	affects^cotreatment|decreases^reaction|increases^expression
IFNG	3458	resveratrol	resveratrol inhibits the reaction [[Tetradecanoylphorbol Acetate co-treated with Ionomycin] results in increased expression of IFNG protein]	affects^cotreatment|decreases^reaction|increases^expression
IFNG	3458	resveratrol	resveratrol inhibits the reaction [[TNF protein co-treated with IFNG protein] results in increased phosphorylation of MAPK1 protein]	affects^cotreatment|decreases^reaction|increases^phosphorylation
IFNG	3458	resveratrol	resveratrol inhibits the reaction [[TNF protein co-treated with IFNG protein] results in increased phosphorylation of MAPK3 protein]	affects^cotreatment|decreases^reaction|increases^phosphorylation
IFNG	3458	resveratrol	resveratrol inhibits the reaction [[TNF protein co-treated with IFNG protein] results in increased phosphorylation of RELA protein]	affects^cotreatment|decreases^reaction|increases^phosphorylation
IFNG	3458	resveratrol	resveratrol inhibits the reaction [[TNF protein co-treated with IFNG protein] results in increased secretion of CXCL10 protein]	affects^cotreatment|decreases^reaction|increases^secretion
IFNG	3458	resveratrol	resveratrol promotes the reaction [[TNF protein co-treated with IFNG protein] results in increased secretion of IL8 protein]	affects^cotreatment|increases^reaction|increases^secretion
IFNG	3458	Ribavirin	[Ribavirin co-treated with IFNA2 protein] affects the reaction [Lipopolysaccharides results in increased secretion of IFNG protein]	affects^cotreatment|affects^reaction|increases^secretion
IFNG	3458	Ribavirin	Ribavirin inhibits the reaction [Lipopolysaccharides results in increased secretion of IFNG protein]	decreases^reaction|increases^secretion
IFNG	3458	Ribavirin	Ribavirin results in decreased expression of IFNG mRNA	decreases^expression
IFNG	3458	Ribavirin	Ribavirin results in increased expression of IFNG protein	increases^expression
IFNG	3458	ribosome inactivating protein, Viscum	ribosome inactivating protein, Viscum results in increased secretion of IFNG protein	increases^secretion
IFNG	3458	rimexolone	Mifepristone inhibits the reaction [rimexolone inhibits the reaction [CD28 protein results in increased secretion of IFNG protein]]	decreases^reaction|increases^secretion
IFNG	3458	rimexolone	rimexolone inhibits the reaction [CD28 protein results in increased secretion of IFNG protein]	decreases^reaction|increases^secretion
IFNG	3458	Ritonavir	Ritonavir inhibits the reaction [IFNG protein results in increased secretion of TNF protein]	decreases^reaction|increases^secretion
IFNG	3458	Ro 41-5253	Ro 41-5253 inhibits the reaction [IFNG protein promotes the reaction [Tretinoin results in increased expression of MUC4 protein]]	decreases^reaction|increases^expression|increases^reaction
IFNG	3458	Ro 41-5253	Ro 41-5253 inhibits the reaction [IFNG protein results in increased expression of MUC4 protein]	decreases^reaction|increases^expression
IFNG	3458	Ro 41-5253	Ro 41-5253 inhibits the reaction [Tretinoin results in decreased secretion of IFNG protein]	decreases^reaction|decreases^secretion
IFNG	3458	rosiglitazone	rosiglitazone affects the expression of IFNG protein	affects^expression
IFNG	3458	rosiglitazone	rosiglitazone inhibits the reaction [IFNG results in increased expression of CCL2 mRNA]	decreases^reaction|increases^expression
IFNG	3458	rosiglitazone	rosiglitazone inhibits the reaction [IFNG results in increased expression of STAT1 mRNA]	decreases^reaction|increases^expression
IFNG	3458	Rotenone	Rotenone inhibits the reaction [IFNG protein affects the localization of STAT1 protein]	affects^localization|decreases^reaction
IFNG	3458	Rotenone	Rotenone inhibits the reaction [IFNG protein results in increased phosphorylation of and results in increased activity of STAT1 protein]	decreases^reaction|increases^activity|increases^phosphorylation
IFNG	3458	Rotenone	Rotenone results in decreased activity of IFNG protein	decreases^activity
IFNG	3458	Rutin	Rutin inhibits the reaction [[TNF protein co-treated with IFNG protein] results in increased phosphorylation of MAPK1 protein]	affects^cotreatment|decreases^reaction|increases^phosphorylation
IFNG	3458	Rutin	Rutin inhibits the reaction [[TNF protein co-treated with IFNG protein] results in increased phosphorylation of MAPK3 protein]	affects^cotreatment|decreases^reaction|increases^phosphorylation
IFNG	3458	Rutin	Rutin inhibits the reaction [[TNF protein co-treated with IFNG protein] results in increased phosphorylation of RELA protein]	affects^cotreatment|decreases^reaction|increases^phosphorylation
IFNG	3458	Rutin	Rutin inhibits the reaction [[TNF protein co-treated with IFNG protein] results in increased secretion of CXCL10 protein]	affects^cotreatment|decreases^reaction|increases^secretion
IFNG	3458	Rutin	Rutin inhibits the reaction [[TNF protein co-treated with IFNG protein] results in increased secretion of IL8 protein]	affects^cotreatment|decreases^reaction|increases^secretion
IFNG	3458	SB 203580	[PD 98059 co-treated with SB 203580] inhibits the reaction [[IL1B protein co-treated with IFNG protein] results in increased chemical synthesis of Nitrites]	affects^cotreatment|decreases^reaction|increases^chemical synthesis
IFNG	3458	SB 203580	[SB 203580 co-treated with PD 98059] results in decreased susceptibility to [IL1B protein co-treated with IFNG protein]	affects^cotreatment|decreases^response to substance
IFNG	3458	SB 203580	SB 203580 inhibits the reaction [IFNG protein results in increased expression of CYP27B1 mRNA]	decreases^reaction|increases^expression
IFNG	3458	SB 203580	SB 203580 inhibits the reaction [[IL12A protein binds to IL12B protein] which results in increased expression of IFNG protein]	affects^binding|decreases^reaction|increases^expression
IFNG	3458	Silver	Silver results in decreased secretion of IFNG protein	decreases^secretion
IFNG	3458	Simazine	Simazine results in decreased expression of IFNG protein	decreases^expression
IFNG	3458	Simvastatin	IFNG affects the reaction [Simvastatin results in decreased expression of IL17A mRNA]	affects^reaction|decreases^expression
IFNG	3458	Simvastatin	IFNG affects the reaction [Simvastatin results in decreased expression of RORC mRNA]	affects^reaction|decreases^expression
IFNG	3458	Simvastatin	IFNG affects the reaction [Simvastatin results in decreased secretion of IL17A protein]	affects^reaction|decreases^secretion
IFNG	3458	Simvastatin	Mevalonic Acid inhibits the reaction [Simvastatin inhibits the reaction [IFNG results in increased expression of CCL2 mRNA]]	decreases^reaction|increases^expression
IFNG	3458	Simvastatin	Mevalonic Acid inhibits the reaction [Simvastatin inhibits the reaction [IFNG results in increased expression of CCL3 mRNA]]	decreases^reaction|increases^expression
IFNG	3458	Simvastatin	Mevalonic Acid inhibits the reaction [Simvastatin inhibits the reaction [IFNG results in increased expression of CCL4 mRNA]]	decreases^reaction|increases^expression
IFNG	3458	Simvastatin	Mevalonic Acid inhibits the reaction [Simvastatin inhibits the reaction [IFNG results in increased expression of CCR1 mRNA]]	decreases^reaction|increases^expression
IFNG	3458	Simvastatin	Mevalonic Acid inhibits the reaction [Simvastatin inhibits the reaction [IFNG results in increased expression of CCR2 mRNA]]	decreases^reaction|increases^expression
IFNG	3458	Simvastatin	Mevalonic Acid inhibits the reaction [Simvastatin inhibits the reaction [IFNG results in increased expression of CCR5 mRNA]]	decreases^reaction|increases^expression
IFNG	3458	Simvastatin	Mevalonic Acid inhibits the reaction [Simvastatin inhibits the reaction [IFNG results in increased expression of HLA-DRA protein]]	decreases^reaction|increases^expression
IFNG	3458	Simvastatin	Mevalonic Acid inhibits the reaction [Simvastatin inhibits the reaction [IFNG results in increased expression of TNFRSF4 mRNA]]	decreases^reaction|increases^expression
IFNG	3458	Simvastatin	Mevalonic Acid inhibits the reaction [Simvastatin inhibits the reaction [IFNG results in increased expression of TNFRSF4 protein]]	decreases^reaction|increases^expression
IFNG	3458	Simvastatin	Mevalonic Acid inhibits the reaction [Simvastatin inhibits the reaction [IFNG results in increased expression of TNFSF4 mRNA]]	decreases^reaction|increases^expression
IFNG	3458	Simvastatin	Mevalonic Acid inhibits the reaction [Simvastatin inhibits the reaction [IFNG results in increased expression of TNFSF4 protein]]	decreases^reaction|increases^expression
IFNG	3458	Simvastatin	Simvastatin inhibits the reaction [IFNG results in increased expression of CCL2 mRNA]	decreases^reaction|increases^expression
IFNG	3458	Simvastatin	Simvastatin inhibits the reaction [IFNG results in increased expression of CCR1 mRNA]	decreases^reaction|increases^expression
IFNG	3458	Simvastatin	Simvastatin inhibits the reaction [IFNG results in increased expression of CCR2 mRNA]	decreases^reaction|increases^expression
IFNG	3458	Simvastatin	Simvastatin inhibits the reaction [IFNG results in increased expression of CCR4 mRNA]	decreases^reaction|increases^expression
IFNG	3458	Simvastatin	Simvastatin inhibits the reaction [IFNG results in increased expression of CCR5 mRNA]	decreases^reaction|increases^expression
IFNG	3458	Simvastatin	Simvastatin inhibits the reaction [IFNG results in increased expression of CIITA protein]	decreases^reaction|increases^expression
IFNG	3458	Simvastatin	Simvastatin inhibits the reaction [IFNG results in increased expression of HLA-DRA mRNA]	decreases^reaction|increases^expression
IFNG	3458	Simvastatin	Simvastatin inhibits the reaction [IFNG results in increased expression of HLA-DRA protein]	decreases^reaction|increases^expression
IFNG	3458	Simvastatin	Simvastatin inhibits the reaction [IFNG results in increased expression of PTGS2]	decreases^reaction|increases^expression
IFNG	3458	Simvastatin	Simvastatin inhibits the reaction [IFNG results in increased expression of STAT1 mRNA]	decreases^reaction|increases^expression
IFNG	3458	Simvastatin	Simvastatin inhibits the reaction [IFNG results in increased expression of TNFRSF4 mRNA]	decreases^reaction|increases^expression
IFNG	3458	Simvastatin	Simvastatin inhibits the reaction [IFNG results in increased expression of TNFRSF4 protein]	decreases^reaction|increases^expression
IFNG	3458	Simvastatin	Simvastatin inhibits the reaction [IFNG results in increased expression of TNFSF4 mRNA]	decreases^reaction|increases^expression
IFNG	3458	Simvastatin	Simvastatin inhibits the reaction [IFNG results in increased expression of TNFSF4 protein]	decreases^reaction|increases^expression
IFNG	3458	Simvastatin	Simvastatin inhibits the reaction [IFNG results in increased secretion of CCL2 protein]	decreases^reaction|increases^secretion
IFNG	3458	Simvastatin	Simvastatin inhibits the reaction [IFNG results in increased secretion of CCL3 mRNA]	decreases^reaction|increases^secretion
IFNG	3458	Simvastatin	Simvastatin inhibits the reaction [IFNG results in increased secretion of CCL4 mRNA]	decreases^reaction|increases^secretion
IFNG	3458	Simvastatin	Simvastatin results in increased expression of IFNG mRNA	increases^expression
IFNG	3458	Simvastatin	Simvastatin results in increased secretion of IFNG protein	increases^secretion
IFNG	3458	Sirolimus	Sirolimus inhibits the reaction [IFNG protein results in decreased phosphorylation of STAT3 protein]	decreases^phosphorylation|decreases^reaction
IFNG	3458	Sirolimus	Sirolimus results in decreased secretion of IFNG protein	decreases^secretion
IFNG	3458	sodium arsenite	sodium arsenite inhibits the reaction [IFNG protein results in increased activity of JAK1 protein]	decreases^reaction|increases^activity
IFNG	3458	sodium arsenite	sodium arsenite inhibits the reaction [IFNG protein results in increased activity of JAK2 protein]	decreases^reaction|increases^activity
IFNG	3458	Spironolactone	Spironolactone inhibits the reaction [[Tetradecanoylphorbol Acetate co-treated with Lipopolysaccharides] results in increased expression of IFNG protein]	affects^cotreatment|decreases^reaction|increases^expression
IFNG	3458	SR 144528	SR 144528 inhibits the reaction [Tetrahydrocannabinol results in decreased expression of IFNG mRNA]	decreases^expression|decreases^reaction
IFNG	3458	SR 144528	SR 144528 inhibits the reaction [Tetrahydrocannabinol results in decreased expression of IFNG protein]	decreases^expression|decreases^reaction
IFNG	3458	Sulfasalazine	Sulfasalazine inhibits the reaction [IFNG protein results in increased activity of TYMP protein]	decreases^reaction|increases^activity
IFNG	3458	Sulfasalazine	Sulfasalazine inhibits the reaction [IFNG protein results in increased expression of IL8 protein]	decreases^reaction|increases^expression
IFNG	3458	Sulfasalazine	Sulfasalazine inhibits the reaction [[Tetradecanoylphorbol Acetate co-treated with Lipopolysaccharides] results in increased expression of IFNG protein]	affects^cotreatment|decreases^reaction|increases^expression
IFNG	3458	Tacrolimus	Tacrolimus inhibits the reaction [enterotoxin A, Staphylococcal results in increased expression of IFNG protein]	decreases^reaction|increases^expression
IFNG	3458	Tacrolimus	Tacrolimus inhibits the reaction [[Tetradecanoylphorbol Acetate co-treated with Calcimycin] results in increased expression of IFNG protein]	affects^cotreatment|decreases^reaction|increases^expression
IFNG	3458	Tacrolimus	Tacrolimus results in decreased expression of IFNG protein	decreases^expression
IFNG	3458	Tacrolimus	Tacrolimus results in decreased secretion of IFNG protein	decreases^secretion
IFNG	3458	taxifolin	taxifolin inhibits the reaction [IFNG protein results in increased activity of and results in increased localization of STAT1 protein]	decreases^reaction|increases^activity|increases^localization
IFNG	3458	taxifolin	taxifolin inhibits the reaction [IFNG protein results in increased expression of ICAM1 mRNA]	decreases^reaction|increases^expression
IFNG	3458	taxifolin	taxifolin inhibits the reaction [IFNG protein results in increased expression of ICAM1 protein]	decreases^reaction|increases^expression
IFNG	3458	taxifolin	taxifolin inhibits the reaction [IFNG protein results in increased phosphorylation of MAPK8 protein]	decreases^reaction|increases^phosphorylation
IFNG	3458	Terbutaline	[IFNG protein co-treated with Lipopolysaccharides] inhibits the reaction [Terbutaline results in increased secretion of REN protein]	affects^cotreatment|decreases^reaction|increases^secretion
IFNG	3458	Tetanus Toxoid	Tetanus Toxoid results in increased secretion of IFNG protein	increases^secretion
IFNG	3458	Tetrachloroethylene	Tetrachloroethylene results in decreased expression of IFNG protein	decreases^expression
IFNG	3458	Tetradecanoylphorbol Acetate	Aspirin inhibits the reaction [[Tetradecanoylphorbol Acetate co-treated with Ionomycin] results in increased secretion of IFNG protein]	affects^cotreatment|decreases^reaction|increases^secretion
IFNG	3458	Tetradecanoylphorbol Acetate	[Calcimycin co-treated with Tetradecanoylphorbol Acetate] results in increased expression of IFNG protein	affects^cotreatment|increases^expression
IFNG	3458	Tetradecanoylphorbol Acetate	Cyclosporine inhibits the reaction [[Tetradecanoylphorbol Acetate co-treated with Calcimycin] results in increased expression of IFNG protein]	affects^cotreatment|decreases^reaction|increases^expression
IFNG	3458	Tetradecanoylphorbol Acetate	[Ionomycin co-treated with Tetradecanoylphorbol Acetate] results in increased activity of IFNG promoter	affects^cotreatment|increases^activity
IFNG	3458	Tetradecanoylphorbol Acetate	[Lipopolysaccharides co-treated with Tetradecanoylphorbol Acetate] results in increased expression of IFNG protein	affects^cotreatment|increases^expression
IFNG	3458	Tetradecanoylphorbol Acetate	monocyte locomotion inhibitory factor inhibits the reaction [Tetradecanoylphorbol Acetate results in increased secretion of IFNG protein]	decreases^reaction|increases^secretion
IFNG	3458	Tetradecanoylphorbol Acetate	nickel chloride inhibits the reaction [[Ionomycin co-treated with Tetradecanoylphorbol Acetate] results in increased activity of IFNG promoter]	affects^cotreatment|decreases^reaction|increases^activity
IFNG	3458	Tetradecanoylphorbol Acetate	resveratrol inhibits the reaction [[Tetradecanoylphorbol Acetate co-treated with Ionomycin] results in increased expression of IFNG protein]	affects^cotreatment|decreases^reaction|increases^expression
IFNG	3458	Tetradecanoylphorbol Acetate	Spironolactone inhibits the reaction [[Tetradecanoylphorbol Acetate co-treated with Lipopolysaccharides] results in increased expression of IFNG protein]	affects^cotreatment|decreases^reaction|increases^expression
IFNG	3458	Tetradecanoylphorbol Acetate	Sulfasalazine inhibits the reaction [[Tetradecanoylphorbol Acetate co-treated with Lipopolysaccharides] results in increased expression of IFNG protein]	affects^cotreatment|decreases^reaction|increases^expression
IFNG	3458	Tetradecanoylphorbol Acetate	Tacrolimus inhibits the reaction [[Tetradecanoylphorbol Acetate co-treated with Calcimycin] results in increased expression of IFNG protein]	affects^cotreatment|decreases^reaction|increases^expression
IFNG	3458	Tetradecanoylphorbol Acetate	[Tetradecanoylphorbol Acetate co-treated with Calcimycin] results in increased expression of IFNG protein	affects^cotreatment|increases^expression
IFNG	3458	Tetradecanoylphorbol Acetate	[Tetradecanoylphorbol Acetate co-treated with Ionomycin] results in increased expression of IFNG protein	affects^cotreatment|increases^expression
IFNG	3458	Tetradecanoylphorbol Acetate	[Tetradecanoylphorbol Acetate co-treated with Ionomycin] results in increased secretion of IFNG protein	affects^cotreatment|increases^secretion
IFNG	3458	Tetradecanoylphorbol Acetate	Tetradecanoylphorbol Acetate inhibits the reaction [IFNG protein promotes the reaction [decitabine results in increased expression of PLA2G2A protein]]	decreases^reaction|increases^expression|increases^reaction
IFNG	3458	Tetradecanoylphorbol Acetate	Tetradecanoylphorbol Acetate results in increased secretion of IFNG protein	increases^secretion
IFNG	3458	Thalidomide	Thalidomide affects the expression of IFNG mRNA	affects^expression
IFNG	3458	Theophylline	Theophylline results in decreased expression of IFNG mRNA	decreases^expression
IFNG	3458	Thimerosal	Glutathione inhibits the reaction [Thimerosal inhibits the reaction [Lipopolysaccharides results in increased secretion of IFNG protein]]	decreases^reaction|increases^secretion
IFNG	3458	Thimerosal	Thimerosal inhibits the reaction [Lipopolysaccharides results in increased secretion of IFNG protein]	decreases^reaction|increases^secretion
IFNG	3458	tin protoporphyrin IX	tin protoporphyrin IX inhibits the reaction [Heme inhibits the reaction [[IL1B protein co-treated with TNF protein co-treated with IFNG protein] results in increased activity of NOS2 protein]]	affects^cotreatment|decreases^reaction|increases^activity
IFNG	3458	Titanium	Titanium results in increased expression of IFNG protein	increases^expression
IFNG	3458	titanium dioxide	titanium dioxide affects the expression of IFNG mRNA	affects^expression
IFNG	3458	titanium dioxide	titanium dioxide results in increased secretion of IFNG protein	increases^secretion
IFNG	3458	TO-901317	TO-901317 inhibits the reaction [IFNG promotes the reaction [STAT1 protein binds to CCL2 promoter]]	affects^binding|decreases^reaction|increases^reaction
IFNG	3458	TO-901317	TO-901317 inhibits the reaction [IFNG results in increased expression of CCL2 mRNA]	decreases^reaction|increases^expression
IFNG	3458	TO-901317	TO-901317 inhibits the reaction [IFNG results in increased expression of STAT1 mRNA]	decreases^reaction|increases^expression
IFNG	3458	Tretinoin	Dactinomycin inhibits the reaction [Tretinoin promotes the reaction [IFNG protein results in increased expression of IRF1 protein]]	decreases^reaction|increases^expression|increases^reaction
IFNG	3458	Tretinoin	[IFNG protein co-treated with Tretinoin] affects the expression of HLA-DRA protein	affects^cotreatment|affects^expression
IFNG	3458	Tretinoin	[IFNG protein co-treated with Tretinoin] results in increased expression of FAS mRNA	affects^cotreatment|increases^expression
IFNG	3458	Tretinoin	[IFNG protein co-treated with Tretinoin] results in increased expression of FAS protein	affects^cotreatment|increases^expression
IFNG	3458	Tretinoin	IFNG protein inhibits the reaction [Tretinoin results in increased expression of MUC4 mRNA]	decreases^reaction|increases^expression
IFNG	3458	Tretinoin	IFNG protein inhibits the reaction [Tretinoin results in increased expression of MUC4 protein]	decreases^reaction|increases^expression
IFNG	3458	Tretinoin	IFNG protein inhibits the reaction [Tretinoin results in increased expression of TGFB2 mRNA]	decreases^reaction|increases^expression
IFNG	3458	Tretinoin	IFNG protein promotes the reaction [Tretinoin results in increased expression of IRF1 protein]	increases^expression|increases^reaction
IFNG	3458	Tretinoin	IFNG protein promotes the reaction [Tretinoin results in increased expression of RARA mRNA]	increases^expression|increases^reaction
IFNG	3458	Tretinoin	IFNG protein promotes the reaction [Tretinoin results in increased expression of RARG mRNA]	increases^expression|increases^reaction
IFNG	3458	Tretinoin	RARA protein affects the reaction [Tretinoin results in decreased secretion of IFNG protein]	affects^reaction|decreases^secretion
IFNG	3458	Tretinoin	Ro 41-5253 inhibits the reaction [IFNG protein promotes the reaction [Tretinoin results in increased expression of MUC4 protein]]	decreases^reaction|increases^expression|increases^reaction
IFNG	3458	Tretinoin	Ro 41-5253 inhibits the reaction [Tretinoin results in decreased secretion of IFNG protein]	decreases^reaction|decreases^secretion
IFNG	3458	Tretinoin	[Tretinoin co-treated with IFNG protein] results in decreased expression of BCL2 protein	affects^cotreatment|decreases^expression
IFNG	3458	Tretinoin	[Tretinoin co-treated with IFNG protein] results in decreased expression of CDK2 protein	affects^cotreatment|decreases^expression
IFNG	3458	Tretinoin	[Tretinoin co-treated with IFNG protein] results in increased activity of CASP3 protein	affects^cotreatment|increases^activity
IFNG	3458	Tretinoin	[Tretinoin co-treated with IFNG protein] results in increased cleavage of DFFA protein	affects^cotreatment|increases^cleavage
IFNG	3458	Tretinoin	[Tretinoin co-treated with IFNG protein] results in increased expression of BAX protein	affects^cotreatment|increases^expression
IFNG	3458	Tretinoin	[Tretinoin co-treated with IFNG protein] results in increased expression of CDKN1B protein	affects^cotreatment|increases^expression
IFNG	3458	Tretinoin	[Tretinoin co-treated with IFNG protein] results in increased expression of PTEN protein	affects^cotreatment|increases^expression
IFNG	3458	Tretinoin	Tretinoin inhibits the reaction [IFNG protein results in increased expression of STAT1 protein]	decreases^reaction|increases^expression
IFNG	3458	Tretinoin	Tretinoin inhibits the reaction [IFNG protein results in increased phosphorylation of STAT1 protein]	decreases^reaction|increases^phosphorylation
IFNG	3458	Tretinoin	Tretinoin promotes the reaction [IFNG protein promotes the reaction [IRF1 protein results in increased expression of CASP1 mRNA]]	increases^expression|increases^reaction
IFNG	3458	Tretinoin	Tretinoin promotes the reaction [IFNG protein promotes the reaction [IRF1 protein results in increased expression of TNFSF10 mRNA]]	increases^expression|increases^reaction
IFNG	3458	Tretinoin	Tretinoin promotes the reaction [IFNG protein results in increased expression of and results in increased localization of and results in increased activity of IRF1 protein]	increases^activity|increases^expression|increases^localization|increases^reaction
IFNG	3458	Tretinoin	Tretinoin promotes the reaction [IFNG protein results in increased expression of CASP1 mRNA]	increases^expression|increases^reaction
IFNG	3458	Tretinoin	Tretinoin promotes the reaction [IFNG protein results in increased expression of TNFSF10 mRNA]	increases^expression|increases^reaction
IFNG	3458	Tretinoin	Tretinoin promotes the reaction [IFNG protein results in increased phosphorylation of and results in increased activity of STAT1 protein]	increases^activity|increases^phosphorylation|increases^reaction
IFNG	3458	Tretinoin	Tretinoin results in decreased expression of IFNG mRNA	decreases^expression
IFNG	3458	Tretinoin	Tretinoin results in decreased expression of IFNG protein	decreases^expression
IFNG	3458	Tretinoin	Tretinoin results in decreased secretion of IFNG protein	decreases^secretion
IFNG	3458	trichostatin A	trichostatin A inhibits the reaction [Nickel affects the expression of IFNG mRNA]	affects^expression|decreases^reaction
IFNG	3458	tripterine	tripterine inhibits the reaction [IFNG protein results in increased expression of ICAM1 protein]	decreases^reaction|increases^expression
IFNG	3458	tripterine	tripterine inhibits the reaction [IFNG protein results in increased expression of VCAM1 protein]	decreases^reaction|increases^expression
IFNG	3458	troglitazone	[troglitazone co-treated with IFNG protein] results in increased expression of CDKN1A mRNA	affects^cotreatment|increases^expression
IFNG	3458	troglitazone	troglitazone promotes the reaction [[IFNG protein co-treated with TNF protein] results in increased expression of CDKN1A mRNA]	affects^cotreatment|increases^expression|increases^reaction
IFNG	3458	trovafloxacin	[IFNG protein co-treated with IL1A protein co-treated with TNF protein co-treated with lipopolysaccharide, Escherichia coli 0111 B4] results in increased susceptibility to trovafloxacin	affects^cotreatment|increases^response to substance
IFNG	3458	U 0126	U 0126 inhibits the reaction [[IL12A protein binds to IL12B protein] which results in increased expression of IFNG protein]	affects^binding|decreases^reaction|increases^expression
IFNG	3458	U 0126	U 0126 results in decreased expression of IFNG protein	decreases^expression
IFNG	3458	Urethane	Urethane results in increased expression of and results in increased secretion of IFNG protein	increases^expression|increases^secretion
IFNG	3458	Ursodeoxycholic Acid	Ursodeoxycholic Acid inhibits the reaction [IFNG results in increased expression of HLA-DRA mRNA]	decreases^reaction|increases^expression
IFNG	3458	Cholecalciferol	Cholecalciferol inhibits the reaction [nickel sulfate results in increased secretion of IFNG protein]	decreases^reaction|increases^secretion
IFNG	3458	wortmannin	wortmannin inhibits the reaction [Ciprofloxacin inhibits the reaction [[IL1A protein co-treated with TNF protein co-treated with IFNG protein] results in increased abundance of Nitric Oxide]]	affects^cotreatment|decreases^reaction|increases^abundance
IFNG	3458	zafirlukast	[zafirlukast co-treated with Prednisone co-treated with Budesonide] inhibits the reaction [Antigens results in increased secretion of IFNG protein]	affects^cotreatment|decreases^reaction|increases^secretion
IFNG	3458	ZD 9331	IFNG protein results in increased susceptibility to ZD 9331	increases^response to substance
IFNG	3458	Zidovudine	Zidovudine affects the expression of IFNG protein	affects^expression
IFNG	3458	Zinc	N,N,N',N'-tetrakis(2-pyridylmethyl)ethylenediamine inhibits the reaction [Zinc results in increased secretion of IFNG protein]	decreases^reaction|increases^secretion
IFNG	3458	Zinc	Zinc inhibits the reaction [[IFNG protein co-treated with TNF protein co-treated with N,N,N',N'-tetrakis(2-pyridylmethyl)ethylenediamine] results in increased cleavage of CDH1 protein]	affects^cotreatment|decreases^reaction|increases^cleavage
IFNG	3458	Zinc	Zinc inhibits the reaction [[IFNG protein co-treated with TNF protein co-treated with N,N,N',N'-tetrakis(2-pyridylmethyl)ethylenediamine] results in increased cleavage of CTNNB1 protein]	affects^cotreatment|decreases^reaction|increases^cleavage
IFNG	3458	Zinc	Zinc results in increased expression of IFNG mRNA	increases^expression
IFNG	3458	Zinc	Zinc results in increased expression of IFNG protein	increases^expression
IFNG	3458	Zinc	Zinc results in increased secretion of IFNG protein	increases^secretion
IFNG	3458	Zinc Sulfate	Zinc Sulfate inhibits the reaction [nickel sulfate results in increased secretion of IFNG protein]	decreases^reaction|increases^secretion
IFNG	3458	zoledronic acid	zoledronic acid promotes the reaction [IL2 protein affects the expression of IFNG protein]	affects^expression|increases^reaction
IFNG	3458	Zymosan	IFNG protein affects the reaction [[Zymosan co-treated with R 848] results in increased expression of IL10 protein]	affects^cotreatment|affects^reaction|increases^expression
IFNG	3458	Zymosan	IFNG protein affects the reaction [Zymosan results in increased expression of IL10 protein]	affects^reaction|increases^expression
IFNG	3458	Zymosan	IFNG protein inhibits the reaction [Zymosan results in increased expression of IL10 protein]	decreases^reaction|increases^expression
IFNG	3458	Zymosan	IFNG protein promotes the reaction [[Zymosan co-treated with R 848] results in increased expression of [IL12A protein binds to IL12B protein]]	affects^binding|affects^cotreatment|increases^expression|increases^reaction
IFNG	3458	Zymosan	IFNG protein promotes the reaction [[Zymosan co-treated with R 848] results in increased expression of IL12B protein]	affects^cotreatment|increases^expression|increases^reaction
IFNG	3458	Zymosan	IFNG protein promotes the reaction [[Zymosan co-treated with R 848] results in increased expression of [IL12B protein binds to IL23A protein]]	affects^binding|affects^cotreatment|increases^expression|increases^reaction
IFNG	3458	Zymosan	IFNG protein promotes the reaction [Zymosan results in increased expression of [IL12A protein binds to IL12B protein]]	affects^binding|increases^expression|increases^reaction
IFNG	3458	Zymosan	IFNG protein promotes the reaction [Zymosan results in increased expression of IL12B protein]	increases^expression|increases^reaction
IFNG	3458	Zymosan	IFNG protein promotes the reaction [Zymosan results in increased expression of [IL12B protein binds to IL23A protein]]	affects^binding|increases^expression|increases^reaction
IFNGR1	3459	Acetaminophen	Acetaminophen results in increased expression of IFNGR1 mRNA	increases^expression
IFNGR1	3459	Aflatoxin B1	Aflatoxin B1 affects the expression of IFNGR1 protein	affects^expression
IFNGR1	3459	Air Pollutants	Air Pollutants results in decreased expression of IFNGR1 protein	decreases^expression
IFNGR1	3459	alitretinoin	alitretinoin results in increased expression of IFNGR1 protein	increases^expression
IFNGR1	3459	Am 580	Am 580 results in increased expression of IFNGR1 protein	increases^expression
IFNGR1	3459	Am 580	Ro 41-5253 inhibits the reaction [Am 580 results in increased expression of IFNGR1 protein]	decreases^reaction|increases^expression
IFNGR1	3459	Amphotericin B	Amphotericin B results in increased expression of IFNGR1	increases^expression
IFNGR1	3459	Antimony Sodium Gluconate	Antimony Sodium Gluconate results in increased expression of IFNGR1 mRNA	increases^expression
IFNGR1	3459	Antimony Sodium Gluconate	Antimony Sodium Gluconate results in increased expression of IFNGR1 protein	increases^expression
IFNGR1	3459	belinostat	belinostat results in increased expression of IFNGR1 mRNA	increases^expression
IFNGR1	3459	Benzene	Benzene results in increased expression of IFNGR1 mRNA	increases^expression
IFNGR1	3459	7,8-Dihydro-7,8-dihydroxybenzo(a)pyrene 9,10-oxide	7,8-Dihydro-7,8-dihydroxybenzo(a)pyrene 9,10-oxide results in decreased expression of IFNGR1 mRNA	decreases^expression
IFNGR1	3459	bisphenol A	bisphenol A results in decreased expression of IFNGR1 mRNA	decreases^expression
IFNGR1	3459	cadmium selenide	[cadmium selenide co-treated with zinc sulfide] affects the expression of IFNGR1 mRNA	affects^cotreatment|affects^expression
IFNGR1	3459	Copper Sulfate	Copper Sulfate results in increased expression of IFNGR1 mRNA	increases^expression
IFNGR1	3459	deoxynivalenol	deoxynivalenol inhibits the reaction [IFNG protein results in increased expression of IFNGR1 protein]	decreases^reaction|increases^expression
IFNGR1	3459	Dimethyl Sulfoxide	Dimethyl Sulfoxide inhibits the reaction [IL1B protein results in increased expression of IFNGR1 mRNA]	decreases^reaction|increases^expression
IFNGR1	3459	Dust	Dust results in decreased expression of IFNGR1 mRNA	decreases^expression
IFNGR1	3459	Environmental Pollutants	Environmental Pollutants affects the expression of IFNGR1 mRNA	affects^expression
IFNGR1	3459	Fullerenes	Fullerenes analog results in increased expression of IFNGR1 mRNA	increases^expression
IFNGR1	3459	Hydrogen Peroxide	Hydrogen Peroxide affects the expression of IFNGR1 mRNA	affects^expression
IFNGR1	3459	Lipopolysaccharides	[Lipopolysaccharides co-treated with IL1B protein co-treated with TNF protein co-treated with IFNG protein] results in increased expression of IFNGR1 mRNA	affects^cotreatment|increases^expression
IFNGR1	3459	nickel chloride	nickel chloride results in increased expression of IFNGR1 mRNA	increases^expression
IFNGR1	3459	Pentamidine	Pentamidine results in increased expression of IFNGR1 mRNA	increases^expression
IFNGR1	3459	Pentamidine	Pentamidine results in increased expression of IFNGR1 protein	increases^expression
IFNGR1	3459	Phenytoin	Phenytoin results in increased expression of IFNGR1 mRNA	increases^expression
IFNGR1	3459	Ro 41-5253	Ro 41-5253 inhibits the reaction [Am 580 results in increased expression of IFNGR1 protein]	decreases^reaction|increases^expression
IFNGR1	3459	Silver	Silver results in increased expression of IFNGR1 mRNA	increases^expression
IFNGR1	3459	sodium arsenite	sodium arsenite results in increased expression of IFNGR1 mRNA	increases^expression
IFNGR1	3459	Tetrachlorodibenzodioxin	Tetrachlorodibenzodioxin results in increased expression of IFNGR1 mRNA	increases^expression
IFNGR1	3459	titanium dioxide	titanium dioxide results in increased expression of IFNGR1 mRNA	increases^expression
IFNGR1	3459	Tretinoin	Tretinoin results in increased expression of IFNGR1 protein	increases^expression
IFNGR1	3459	vanadium pentoxide	vanadium pentoxide results in decreased expression of IFNGR1 mRNA	decreases^expression
IFNGR1	3459	zinc sulfide	[cadmium selenide co-treated with zinc sulfide] affects the expression of IFNGR1 mRNA	affects^cotreatment|affects^expression
IGFBP7	3490	Aflatoxin B1	Aflatoxin B1 affects the expression of IGFBP7 protein	affects^expression
IGFBP7	3490	Aflatoxin B1	Aflatoxin B1 results in increased expression of IGFBP7 mRNA	increases^expression
IGFBP7	3490	Arachidonic Acid	Arachidonic Acid results in decreased expression of IGFBP7 mRNA	decreases^expression
IGFBP7	3490	arsenic trioxide	arsenic trioxide results in decreased expression of IGFBP7 mRNA	decreases^expression
IGFBP7	3490	Benzo(a)pyrene	Benzo(a)pyrene results in increased expression of IGFBP7 mRNA	increases^expression
IGFBP7	3490	Cadmium Chloride	[sodium arsenite co-treated with Cadmium Chloride co-treated with chromium oxide co-treated with chromous chloride co-treated with lead acetate] results in decreased expression of IGFBP7 mRNA	affects^cotreatment|decreases^expression
IGFBP7	3490	chromium oxide	[sodium arsenite co-treated with Cadmium Chloride co-treated with chromium oxide co-treated with chromous chloride co-treated with lead acetate] results in decreased expression of IGFBP7 mRNA	affects^cotreatment|decreases^expression
IGFBP7	3490	chromous chloride	[sodium arsenite co-treated with Cadmium Chloride co-treated with chromium oxide co-treated with chromous chloride co-treated with lead acetate] results in decreased expression of IGFBP7 mRNA	affects^cotreatment|decreases^expression
IGFBP7	3490	Coal Ash	Coal Ash results in increased expression of IGFBP7 mRNA	increases^expression
IGFBP7	3490	cobaltous chloride	cobaltous chloride results in decreased expression of IGFBP7 mRNA	decreases^expression
IGFBP7	3490	cobaltous chloride	cobaltous chloride results in decreased secretion of IGFBP7 protein	decreases^secretion
IGFBP7	3490	Curcumin	Curcumin results in increased expression of IGFBP7 mRNA	increases^expression
IGFBP7	3490	Cyclosporine	Cyclosporine results in increased expression of IGFBP7 mRNA	increases^expression
IGFBP7	3490	dasatinib	dasatinib results in increased expression of IGFBP7 mRNA	increases^expression
IGFBP7	3490	decitabine	decitabine affects the methylation of IGFBP7 exon	affects^methylation
IGFBP7	3490	decitabine	decitabine inhibits the reaction [Smoke results in decreased expression of IGFBP7 mRNA]	decreases^expression|decreases^reaction
IGFBP7	3490	decitabine	decitabine results in increased expression of IGFBP7 mRNA	increases^expression
IGFBP7	3490	decitabine	decitabine results in increased expression of IGFBP7 protein	increases^expression
IGFBP7	3490	Tetrahydrocannabinol	Tetrahydrocannabinol results in increased expression of IGFBP7 mRNA	increases^expression
IGFBP7	3490	Doxorubicin	IGFBP7 protein affects the susceptibility to Doxorubicin	affects^response to substance
IGFBP7	3490	Etoposide	IGFBP7 protein affects the susceptibility to Etoposide	affects^response to substance
IGFBP7	3490	lead acetate	[sodium arsenite co-treated with Cadmium Chloride co-treated with chromium oxide co-treated with chromous chloride co-treated with lead acetate] results in decreased expression of IGFBP7 mRNA	affects^cotreatment|decreases^expression
IGFBP7	3490	Methotrexate	IGFBP7 protein affects the susceptibility to Methotrexate	affects^response to substance
IGFBP7	3490	Mitoxantrone	IGFBP7 protein affects the susceptibility to Mitoxantrone	affects^response to substance
IGFBP7	3490	MRK 003	MRK 003 results in decreased expression of IGFBP7 mRNA	decreases^expression
IGFBP7	3490	periodate-oxidized adenosine	periodate-oxidized adenosine affects the expression of IGFBP7 mRNA	affects^expression
IGFBP7	3490	salinomycin	salinomycin results in decreased expression of IGFBP7 mRNA	decreases^expression
IGFBP7	3490	Smoke	decitabine inhibits the reaction [Smoke results in decreased expression of IGFBP7 mRNA]	decreases^expression|decreases^reaction
IGFBP7	3490	sodium arsenite	[sodium arsenite co-treated with Cadmium Chloride co-treated with chromium oxide co-treated with chromous chloride co-treated with lead acetate] results in decreased expression of IGFBP7 mRNA	affects^cotreatment|decreases^expression
IGFBP7	3490	Sodium Selenite	Sodium Selenite results in increased expression of IGFBP7 mRNA	increases^expression
IGFBP7	3490	Tetrachlorodibenzodioxin	Tetrachlorodibenzodioxin results in decreased expression of IGFBP7 mRNA	decreases^expression
IGFBP7	3490	Tetradecanoylphorbol Acetate	[Zinc co-treated with Tetradecanoylphorbol Acetate] affects the expression of IGFBP7 mRNA	affects^cotreatment|affects^expression
IGFBP7	3490	Topotecan	IGFBP7 protein affects the susceptibility to Topotecan	affects^response to substance
IGFBP7	3490	Tretinoin	Tretinoin results in increased expression of IGFBP7 mRNA	increases^expression
IGFBP7	3490	triacsin C	triacsin C results in decreased expression of IGFBP7 mRNA	decreases^expression
IGFBP7	3490	Zinc	Zinc affects the expression of IGFBP7 mRNA	affects^expression
IGFBP7	3490	Zinc	[Zinc co-treated with Tetradecanoylphorbol Acetate] affects the expression of IGFBP7 mRNA	affects^cotreatment|affects^expression
IRF1	3659	1-nitropyrene	1-nitropyrene results in increased expression of IRF1 mRNA	increases^expression
IRF1	3659	Acetylcysteine	Acetylcysteine inhibits the reaction [nickel sulfate results in increased expression of IRF1 protein]	decreases^reaction|increases^expression
IRF1	3659	Air Pollutants	Air Pollutants results in decreased expression of IRF1 protein	decreases^expression
IRF1	3659	Air Pollutants	IFNG protein inhibits the reaction [Air Pollutants results in decreased expression of IRF1 protein]	decreases^expression|decreases^reaction
IRF1	3659	alitretinoin	alitretinoin results in increased expression of IRF1	increases^expression
IRF1	3659	alitretinoin	alitretinoin results in increased expression of IRF1 mRNA	increases^expression
IRF1	3659	alitretinoin	alitretinoin results in increased expression of IRF1 protein	increases^expression
IRF1	3659	alpha-cyano-(3,4-dihydroxy)-N-benzylcinnamide	alpha-cyano-(3,4-dihydroxy)-N-benzylcinnamide inhibits the reaction [Lipopolysaccharides results in increased expression of IRF1 protein]	decreases^reaction|increases^expression
IRF1	3659	Am 580	Am 580 affects the localization of [Am 580 results in increased expression of IRF1 protein]	affects^localization|increases^expression
IRF1	3659	Am 580	Am 580 results in increased activity of IRF1 protein	increases^activity
IRF1	3659	Am 580	Am 580 results in increased expression of IRF1 protein	increases^expression
IRF1	3659	Am 580	Ro 41-5253 inhibits the reaction [Am 580 results in increased expression of IRF1 protein]	decreases^reaction|increases^expression
IRF1	3659	Am 580	Tretinoin promotes the reaction [Am 580 results in increased activity of IRF1 protein]	increases^activity|increases^reaction
IRF1	3659	Am 80	Am 80 results in increased expression of IRF1 mRNA	increases^expression
IRF1	3659	Amiodarone	Amiodarone results in increased expression of IRF1 mRNA	increases^expression
IRF1	3659	arsenic trioxide	arsenic trioxide promotes the reaction [[IFNG protein results in increased activity of STAT1 protein] which results in increased expression of IRF1 mRNA]	increases^activity|increases^expression|increases^reaction
IRF1	3659	arsenic trioxide	arsenic trioxide promotes the reaction [IFNG protein results in increased expression of IRF1 mRNA]	increases^expression|increases^reaction
IRF1	3659	arsenic trioxide	arsenic trioxide promotes the reaction [IFNG protein results in increased expression of IRF1 protein]	increases^expression|increases^reaction
IRF1	3659	arsenic trioxide	arsenic trioxide results in decreased expression of IRF1 mRNA	decreases^expression
IRF1	3659	arsenic trioxide	arsenic trioxide results in increased expression of IRF1 mRNA	increases^expression
IRF1	3659	Aspirin	Aspirin results in increased expression of IRF1 mRNA	increases^expression
IRF1	3659	Benzo(a)pyrene	Benzo(a)pyrene results in increased expression of IRF1 mRNA	increases^expression
IRF1	3659	beta-hydroxy simvastatin acid	beta-hydroxy simvastatin acid results in decreased expression of IRF1 mRNA	decreases^expression
IRF1	3659	cadmium selenide	[cadmium selenide co-treated with zinc sulfide] results in increased expression of IRF1 mRNA	affects^cotreatment|increases^expression
IRF1	3659	Cyclosporine	Cyclosporine results in increased expression of IRF1 mRNA	increases^expression
IRF1	3659	Dacarbazine	Dacarbazine results in increased expression of IRF1 mRNA	increases^expression
IRF1	3659	Dacarbazine	Isotretinoin promotes the reaction [Dacarbazine results in increased expression of IRF1 mRNA]	increases^expression|increases^reaction
IRF1	3659	Dactinomycin	Dactinomycin inhibits the reaction [Tretinoin promotes the reaction [IFNG protein results in increased expression of IRF1 protein]]	decreases^reaction|increases^expression|increases^reaction
IRF1	3659	Dactinomycin	Dactinomycin inhibits the reaction [Tretinoin results in increased expression of IRF1 mRNA]	decreases^reaction|increases^expression
IRF1	3659	decitabine	decitabine results in increased expression of IRF1 mRNA	increases^expression
IRF1	3659	Calcitriol	Calcitriol results in decreased expression of IRF1 mRNA	decreases^expression
IRF1	3659	Dinitrochlorobenzene	Dinitrochlorobenzene results in increased expression of IRF1 mRNA	increases^expression
IRF1	3659	Environmental Pollutants	Environmental Pollutants affects the expression of IRF1 mRNA	affects^expression
IRF1	3659	Fullerenes	Fullerenes analog results in increased expression of IRF1 mRNA	increases^expression
IRF1	3659	Fenretinide	Fenretinide results in increased expression of IRF1 mRNA	increases^expression
IRF1	3659	LG 100815	LG 100815 results in increased expression of IRF1 mRNA	increases^expression
IRF1	3659	Lipopolysaccharides	alpha-cyano-(3,4-dihydroxy)-N-benzylcinnamide inhibits the reaction [Lipopolysaccharides results in increased expression of IRF1 protein]	decreases^reaction|increases^expression
IRF1	3659	Lipopolysaccharides	Lipopolysaccharides results in increased expression of IRF1 protein	increases^expression
IRF1	3659	Lipopolysaccharides	pyrrolidine dithiocarbamic acid inhibits the reaction [Lipopolysaccharides results in increased expression of IRF1 protein]	decreases^reaction|increases^expression
IRF1	3659	Lipopolysaccharides	Tosyllysine Chloromethyl Ketone inhibits the reaction [Lipopolysaccharides results in increased expression of IRF1 protein]	decreases^reaction|increases^expression
IRF1	3659	methylselenic acid	methylselenic acid affects the expression of IRF1 mRNA	affects^expression
IRF1	3659	monomethylarsonous acid	monomethylarsonous acid results in decreased expression of IRF1 mRNA	decreases^expression
IRF1	3659	nickel acetate	nickel acetate affects the expression of IRF1 mRNA	affects^expression
IRF1	3659	nickel sulfate	Acetylcysteine inhibits the reaction [nickel sulfate results in increased expression of IRF1 protein]	decreases^reaction|increases^expression
IRF1	3659	nickel sulfate	nickel sulfate results in increased expression of IRF1 mRNA	increases^expression
IRF1	3659	nickel sulfate	nickel sulfate results in increased expression of IRF1 protein	increases^expression
IRF1	3659	nickel sulfate	Puromycin inhibits the reaction [nickel sulfate results in increased expression of IRF1 protein]	decreases^reaction|increases^expression
IRF1	3659	octa-2,4,6-trienoic acid	octa-2,4,6-trienoic acid results in increased expression of IRF1 mRNA	increases^expression
IRF1	3659	Particulate Matter	Particulate Matter results in increased expression of IRF1 mRNA	increases^expression
IRF1	3659	Phenobarbital	Phenobarbital affects the expression of IRF1 mRNA	affects^expression
IRF1	3659	Puromycin	Puromycin inhibits the reaction [nickel sulfate results in increased expression of IRF1 protein]	decreases^reaction|increases^expression
IRF1	3659	pyrrolidine dithiocarbamic acid	pyrrolidine dithiocarbamic acid inhibits the reaction [Lipopolysaccharides results in increased expression of IRF1 protein]	decreases^reaction|increases^expression
IRF1	3659	Isotretinoin	Isotretinoin promotes the reaction [Dacarbazine results in increased expression of IRF1 mRNA]	increases^expression|increases^reaction
IRF1	3659	Ro 41-5253	Ro 41-5253 inhibits the reaction [Am 580 results in increased expression of IRF1 protein]	decreases^reaction|increases^expression
IRF1	3659	Ro 41-5253	Ro 41-5253 inhibits the reaction [Tretinoin results in increased expression of IRF1 protein]	decreases^reaction|increases^expression
IRF1	3659	Silver	Silver results in decreased expression of IRF1 mRNA	decreases^expression
IRF1	3659	Triiodothyronine	[Triiodothyronine co-treated with Tetrachlorodibenzodioxin] results in increased expression of IRF1 mRNA	affects^cotreatment|increases^expression
IRF1	3659	Tetrachlorodibenzodioxin	Tetrachlorodibenzodioxin results in increased expression of IRF1 mRNA	increases^expression
IRF1	3659	Tetrachlorodibenzodioxin	[Triiodothyronine co-treated with Tetrachlorodibenzodioxin] results in increased expression of IRF1 mRNA	affects^cotreatment|increases^expression
IRF1	3659	titanium dioxide	titanium dioxide results in increased expression of IRF1 mRNA	increases^expression
IRF1	3659	Tosyllysine Chloromethyl Ketone	Tosyllysine Chloromethyl Ketone inhibits the reaction [Lipopolysaccharides results in increased expression of IRF1 protein]	decreases^reaction|increases^expression
IRF1	3659	Tretinoin	Dactinomycin inhibits the reaction [Tretinoin promotes the reaction [IFNG protein results in increased expression of IRF1 protein]]	decreases^reaction|increases^expression|increases^reaction
IRF1	3659	Tretinoin	Dactinomycin inhibits the reaction [Tretinoin results in increased expression of IRF1 mRNA]	decreases^reaction|increases^expression
IRF1	3659	Tretinoin	IFNG protein promotes the reaction [Tretinoin results in increased expression of IRF1 protein]	increases^expression|increases^reaction
IRF1	3659	Tretinoin	IRF1 protein promotes the reaction [Tretinoin results in increased expression of XAF1 mRNA]	increases^expression|increases^reaction
IRF1	3659	Tretinoin	Ro 41-5253 inhibits the reaction [Tretinoin results in increased expression of IRF1 protein]	decreases^reaction|increases^expression
IRF1	3659	Tretinoin	Tretinoin affects the localization of [Tretinoin results in increased expression of IRF1 protein]	affects^localization|increases^expression
IRF1	3659	Tretinoin	Tretinoin promotes the reaction [Am 580 results in increased activity of IRF1 protein]	increases^activity|increases^reaction
IRF1	3659	Tretinoin	Tretinoin promotes the reaction [IFNG protein promotes the reaction [IRF1 protein results in increased expression of CASP1 mRNA]]	increases^expression|increases^reaction
IRF1	3659	Tretinoin	Tretinoin promotes the reaction [IFNG protein promotes the reaction [IRF1 protein results in increased expression of TNFSF10 mRNA]]	increases^expression|increases^reaction
IRF1	3659	Tretinoin	Tretinoin promotes the reaction [IFNG protein results in increased expression of and results in increased localization of and results in increased activity of IRF1 protein]	increases^activity|increases^expression|increases^localization|increases^reaction
IRF1	3659	Tretinoin	Tretinoin promotes the reaction [IRF1 protein binds to XAF1 promoter]	affects^binding|increases^reaction
IRF1	3659	Tretinoin	Tretinoin promotes the reaction [Tretinoin results in increased activity of IRF1 protein]	increases^activity|increases^reaction
IRF1	3659	Tretinoin	Tretinoin results in increased activity of IRF1 protein	increases^activity
IRF1	3659	Tretinoin	Tretinoin results in increased expression of IRF1 mRNA	increases^expression
IRF1	3659	Tretinoin	Tretinoin results in increased expression of IRF1 protein	increases^expression
IRF1	3659	troglitazone	troglitazone results in increased expression of IRF1 mRNA	increases^expression
IRF1	3659	Vanadium	Vanadium results in increased activity of IRF1 protein	increases^activity
IRF1	3659	vanadium pentoxide	vanadium pentoxide affects the expression of IRF1 mRNA	affects^expression
IRF1	3659	zinc sulfide	[cadmium selenide co-treated with zinc sulfide] results in increased expression of IRF1 mRNA	affects^cotreatment|increases^expression
IRF2	3660	4-hydroxytamoxifen	4-hydroxytamoxifen inhibits the reaction [Estrogens results in decreased expression of IRF2 mRNA]	decreases^expression|decreases^reaction
IRF2	3660	Acetaminophen	Acetaminophen results in decreased expression of IRF2 mRNA	decreases^expression
IRF2	3660	Acetaminophen	Acetaminophen results in increased expression of IRF2 mRNA	increases^expression
IRF2	3660	7,8-Dihydro-7,8-dihydroxybenzo(a)pyrene 9,10-oxide	7,8-Dihydro-7,8-dihydroxybenzo(a)pyrene 9,10-oxide results in decreased expression of IRF2 mRNA	decreases^expression
IRF2	3660	Cyclosporine	Cyclosporine results in decreased expression of IRF2 mRNA	decreases^expression
IRF2	3660	epigallocatechin gallate	[potassium chromate(VI) co-treated with epigallocatechin gallate] results in decreased expression of IRF2 mRNA	affects^cotreatment|decreases^expression
IRF2	3660	Estrogens	4-hydroxytamoxifen inhibits the reaction [Estrogens results in decreased expression of IRF2 mRNA]	decreases^expression|decreases^reaction
IRF2	3660	Estrogens	Estrogens results in decreased expression of IRF2 mRNA	decreases^expression
IRF2	3660	Flavonoids	Flavonoids results in increased expression of IRF2 mRNA	increases^expression
IRF2	3660	nickel chloride	nickel chloride results in increased expression of IRF2 mRNA	increases^expression
IRF2	3660	Plant Extracts	Plant Extracts results in increased expression of IRF2 mRNA	increases^expression
IRF2	3660	Polyphenols	Polyphenols results in increased expression of IRF2 mRNA	increases^expression
IRF2	3660	potassium chromate(VI)	[potassium chromate(VI) co-treated with epigallocatechin gallate] results in decreased expression of IRF2 mRNA	affects^cotreatment|decreases^expression
IRF2	3660	potassium chromate(VI)	potassium chromate(VI) results in decreased expression of IRF2 mRNA	decreases^expression
IRF2	3660	Sarin	Sarin results in decreased expression of IRF2 mRNA	decreases^expression
IRF2	3660	Zidovudine	[Zidovudine co-treated with IFNA1 protein] results in increased expression of IRF2 mRNA	affects^cotreatment|increases^expression
IRF3	3661	Acetaminophen	Acetaminophen results in decreased expression of IRF3 mRNA	decreases^expression
IRF3	3661	Environmental Pollutants	Environmental Pollutants affects the expression of IRF3 mRNA	affects^expression
IRF3	3661	gemcitabine	gemcitabine results in decreased expression of IRF3 mRNA	decreases^expression
IRF3	3661	nickel chloride	IRF3 protein inhibits the reaction [nickel chloride results in decreased expression of TP63 mRNA alternative form]	decreases^expression|decreases^reaction
IRF3	3661	nickel chloride	nickel chloride results in decreased expression of IRF3 mRNA	decreases^expression
IRF3	3661	Poly I-C	Poly I-C results in increased phosphorylation of IRF3 protein	increases^phosphorylation
IRF3	3661	Poly I-C	TP53 protein affects the reaction [Poly I-C results in increased phosphorylation of IRF3 protein]	affects^reaction|increases^phosphorylation
IRF3	3661	Quercetin	Quercetin results in increased expression of IRF3 mRNA	increases^expression
IRF3	3661	Selenium	Selenium results in increased expression of IRF3 mRNA	increases^expression
IRF3	3661	Tetrachlorodibenzodioxin	Tetrachlorodibenzodioxin promotes the reaction [[AHR protein binds to RELB protein] which binds to IRF3 promoter]	affects^binding|increases^reaction
IRF3	3661	Tetrachlorodibenzodioxin	[Tetrachlorodibenzodioxin results in increased activity of AHR protein] which results in increased expression of IRF3 mRNA	increases^activity|increases^expression
IRF7	3665	Acetaminophen	Acetaminophen results in increased expression of IRF7 mRNA	increases^expression
IRF7	3665	Aflatoxin B1	Aflatoxin B1 affects the expression of IRF7 protein	affects^expression
IRF7	3665	AG 1879	AG 1879 inhibits the reaction [chromium hexavalent ion results in increased expression of IRF7 mRNA]	decreases^reaction|increases^expression
IRF7	3665	Am 80	Am 80 results in increased expression of IRF7 mRNA	increases^expression
IRF7	3665	Benzo(a)pyrene	Benzo(a)pyrene results in increased expression of IRF7 mRNA	increases^expression
IRF7	3665	7,8-Dihydro-7,8-dihydroxybenzo(a)pyrene 9,10-oxide	7,8-Dihydro-7,8-dihydroxybenzo(a)pyrene 9,10-oxide results in increased expression of IRF7 mRNA	increases^expression
IRF7	3665	Chlorodiphenyl (54% Chlorine)	Chlorodiphenyl (54% Chlorine) results in decreased expression of IRF7 mRNA	decreases^expression
IRF7	3665	chromium hexavalent ion	AG 1879 inhibits the reaction [chromium hexavalent ion results in increased expression of IRF7 mRNA]	decreases^reaction|increases^expression
IRF7	3665	chromium hexavalent ion	chromium hexavalent ion results in increased expression of IRF7 mRNA	increases^expression
IRF7	3665	chromium hexavalent ion	FYN protein promotes the reaction [chromium hexavalent ion results in increased expression of IRF7 mRNA]	increases^expression|increases^reaction
IRF7	3665	chromium hexavalent ion	STAT1 protein affects the reaction [chromium hexavalent ion results in increased expression of IRF7 mRNA]	affects^reaction|increases^expression
IRF7	3665	decitabine	decitabine results in increased expression of IRF7 mRNA	increases^expression
IRF7	3665	decitabine	decitabine results in increased expression of IRF7 protein	increases^expression
IRF7	3665	decitabine	TNF protein promotes the reaction [decitabine results in increased expression of IRF7 protein]	increases^expression|increases^reaction
IRF7	3665	Calcitriol	Calcitriol results in increased expression of IRF7 mRNA	increases^expression
IRF7	3665	Calcitriol	[Testosterone co-treated with Calcitriol] results in increased expression of IRF7 mRNA	affects^cotreatment|increases^expression
IRF7	3665	Dust	Dust results in decreased expression of IRF7 mRNA	decreases^expression
IRF7	3665	Estradiol	[Estradiol co-treated with Tetrachlorodibenzodioxin] results in decreased expression of IRF7 mRNA	affects^cotreatment|decreases^expression
IRF7	3665	Estradiol	Estradiol results in increased expression of IRF7 mRNA	increases^expression
IRF7	3665	Genistein	Genistein results in increased expression of IRF7 mRNA	increases^expression
IRF7	3665	Hydralazine	[Hydralazine co-treated with Valproic Acid] results in increased expression of IRF7 mRNA	affects^cotreatment|increases^expression
IRF7	3665	Isoflavones	Isoflavones affects the expression of IRF7 mRNA	affects^expression
IRF7	3665	Mitoxantrone	IRF7 protein affects the susceptibility to Mitoxantrone	affects^response to substance
IRF7	3665	monomethylarsonous acid	monomethylarsonous acid results in decreased expression of IRF7 mRNA	decreases^expression
IRF7	3665	nickel chloride	nickel chloride results in decreased expression of IRF7 mRNA	decreases^expression
IRF7	3665	Testosterone	[Testosterone co-treated with Calcitriol] results in increased expression of IRF7 mRNA	affects^cotreatment|increases^expression
IRF7	3665	Testosterone	Testosterone results in increased expression of IRF7 mRNA	increases^expression
IRF7	3665	Tetrachlorodibenzodioxin	[Estradiol co-treated with Tetrachlorodibenzodioxin] results in decreased expression of IRF7 mRNA	affects^cotreatment|decreases^expression
IRF7	3665	Tetrachlorodibenzodioxin	Tetrachlorodibenzodioxin results in decreased expression of IRF7 mRNA	decreases^expression
IRF7	3665	Tetrachlorodibenzodioxin	Tetrachlorodibenzodioxin results in increased expression of IRF7 mRNA	increases^expression
IRF7	3665	Theophylline	Theophylline results in decreased expression of IRF7 mRNA	decreases^expression
IRF7	3665	Tretinoin	Tretinoin affects the expression of IRF7 mRNA	affects^expression
IRF7	3665	Valproic Acid	[Hydralazine co-treated with Valproic Acid] results in increased expression of IRF7 mRNA	affects^cotreatment|increases^expression
IRF7	3665	Zidovudine	[Zidovudine co-treated with IFNA1 protein] results in increased expression of IRF7 mRNA	affects^cotreatment|increases^expression
JUN	3725	15-deoxy-delta(12,14)-prostaglandin J2	15-deoxy-delta(12,14)-prostaglandin J2 inhibits the reaction [IL1B protein results in increased activity of [FOS protein binds to JUN protein]]	affects^binding|decreases^reaction|increases^activity
JUN	3725	15-deoxy-delta(12,14)-prostaglandin J2	15-deoxy-delta(12,14)-prostaglandin J2 promotes the reaction [IL1B protein affects the localization of JUN protein]	affects^localization|increases^reaction
JUN	3725	1-nitropyrene	1-nitropyrene results in increased expression of JUN mRNA	increases^expression
JUN	3725	2,2',4,6,6'-pentachlorobiphenyl	2,2',4,6,6'-pentachlorobiphenyl results in increased activity of JUN protein	increases^activity
JUN	3725	2-(4-morpholinyl)-8-phenyl-4H-1-benzopyran-4-one	[2-(4-morpholinyl)-8-phenyl-4H-1-benzopyran-4-one co-treated with fludarabine] results in increased phosphorylation of JUN protein	affects^cotreatment|increases^phosphorylation
JUN	3725	2-(4-morpholinyl)-8-phenyl-4H-1-benzopyran-4-one	2-(4-morpholinyl)-8-phenyl-4H-1-benzopyran-4-one inhibits the reaction [Chloramphenicol results in increased phosphorylation of JUN protein]	decreases^reaction|increases^phosphorylation
JUN	3725	2-aminodiphenyl	2-aminodiphenyl results in increased phosphorylation of and results in increased expression of JUN protein	increases^expression|increases^phosphorylation
JUN	3725	2-aminodiphenyl	acetovanillone inhibits the reaction [2-aminodiphenyl results in increased phosphorylation of and results in increased expression of JUN protein]	decreases^reaction|increases^expression|increases^phosphorylation
JUN	3725	2-aminodiphenyl	Acetylcysteine inhibits the reaction [2-aminodiphenyl results in increased phosphorylation of and results in increased expression of JUN protein]	decreases^reaction|increases^expression|increases^phosphorylation
JUN	3725	2-aminodiphenyl	JUN mutant form inhibits the reaction [2-aminodiphenyl results in increased expression of PTGS2 protein]	decreases^reaction|increases^expression
JUN	3725	2-aminodiphenyl	[U 0126 co-treated with anthra(1,9-cd)pyrazol-6(2H)-one] inhibits the reaction [2-aminodiphenyl results in increased phosphorylation of and results in increased expression of JUN protein]	affects^cotreatment|decreases^reaction|increases^expression|increases^phosphorylation
JUN	3725	3-aminobenzamide	3-aminobenzamide results in decreased expression of JUN mRNA	decreases^expression
JUN	3725	3-caffeoyl-4-dihydrocaffeoylquinic acid	3-caffeoyl-4-dihydrocaffeoylquinic acid inhibits the reaction [Tetradecanoylphorbol Acetate affects the localization of JUN protein]	affects^localization|decreases^reaction
JUN	3725	4-(4-fluorophenyl)-2-(4-hydroxyphenyl)-5-(4-pyridyl)imidazole	4-(4-fluorophenyl)-2-(4-hydroxyphenyl)-5-(4-pyridyl)imidazole inhibits the reaction [Cisplatin results in increased phosphorylation of JUN protein]	decreases^reaction|increases^phosphorylation
JUN	3725	4-(4-fluorophenyl)-2-(4-hydroxyphenyl)-5-(4-pyridyl)imidazole	4-(4-fluorophenyl)-2-(4-hydroxyphenyl)-5-(4-pyridyl)imidazole inhibits the reaction [nitroaspirin results in increased phosphorylation of JUN protein]	decreases^reaction|increases^phosphorylation
JUN	3725	4-(4-fluorophenyl)-2-(4-hydroxyphenyl)-5-(4-pyridyl)imidazole	[PD 98059 co-treated with 4-(4-fluorophenyl)-2-(4-hydroxyphenyl)-5-(4-pyridyl)imidazole co-treated with anthra(1,9-cd)pyrazol-6(2H)-one] inhibits the reaction [lipopolysaccharide, Escherichia coli 0111 B4 affects the localization of JUN protein]	affects^cotreatment|affects^localization|decreases^reaction
JUN	3725	4-hydroxy-2-nonenal	4-hydroxy-2-nonenal results in decreased expression of JUN mRNA	decreases^expression
JUN	3725	4-hydroxy-2-nonenal	4-hydroxy-2-nonenal results in increased phosphorylation of JUN protein	increases^phosphorylation
JUN	3725	4-hydroxytamoxifen	4-hydroxytamoxifen results in increased phosphorylation of JUN protein	increases^phosphorylation
JUN	3725	4-hydroxytamoxifen	Acetylcysteine inhibits the reaction [4-hydroxytamoxifen results in increased phosphorylation of JUN protein]	decreases^reaction|increases^phosphorylation
JUN	3725	6-isopropoxy-9-oxoxanthene-2-carboxylic acid	[6-isopropoxy-9-oxoxanthene-2-carboxylic acid co-treated with AH 23848] results in decreased phosphorylation of JUN protein	affects^cotreatment|decreases^phosphorylation
JUN	3725	8-bromo-7-methoxychrysin	8-bromo-7-methoxychrysin results in increased expression of JUN protein	increases^expression
JUN	3725	8-bromo-7-methoxychrysin	Acetylcysteine inhibits the reaction [8-bromo-7-methoxychrysin results in increased expression of JUN protein]	decreases^reaction|increases^expression
JUN	3725	8-bromo-7-methoxychrysin	anthra(1,9-cd)pyrazol-6(2H)-one inhibits the reaction [8-bromo-7-methoxychrysin results in increased expression of JUN protein]	decreases^reaction|increases^expression
JUN	3725	9-deoxy-delta-9-prostaglandin D2	9-deoxy-delta-9-prostaglandin D2 results in increased expression of JUN protein modified form	increases^expression
JUN	3725	Acetaldehyde	Acetaldehyde results in increased activity of JUN protein	increases^activity
JUN	3725	Acetaldehyde	Acetaldehyde results in increased expression of JUN mRNA	increases^expression
JUN	3725	Acetaldehyde	Acetaldehyde results in increased expression of JUN protein	increases^expression
JUN	3725	Acetaldehyde	JUN protein promotes the reaction [Acetaldehyde results in increased expression of MMP11 mRNA]	increases^expression|increases^reaction
JUN	3725	Acetaminophen	Acetaminophen affects the expression of JUN mRNA	affects^expression
JUN	3725	Acetaminophen	Acetaminophen results in increased expression of JUN mRNA	increases^expression
JUN	3725	acetovanillone	acetovanillone inhibits the reaction [2-aminodiphenyl results in increased phosphorylation of and results in increased expression of JUN protein]	decreases^reaction|increases^expression|increases^phosphorylation
JUN	3725	Acetylcysteine	Acetylcysteine inhibits the reaction [2-aminodiphenyl results in increased phosphorylation of and results in increased expression of JUN protein]	decreases^reaction|increases^expression|increases^phosphorylation
JUN	3725	Acetylcysteine	Acetylcysteine inhibits the reaction [4-hydroxytamoxifen results in increased phosphorylation of JUN protein]	decreases^reaction|increases^phosphorylation
JUN	3725	Acetylcysteine	Acetylcysteine inhibits the reaction [8-bromo-7-methoxychrysin results in increased expression of JUN protein]	decreases^reaction|increases^expression
JUN	3725	Acetylcysteine	Acetylcysteine inhibits the reaction [benz(a)anthracene results in increased expression of JUN mRNA]	decreases^reaction|increases^expression
JUN	3725	Acetylcysteine	Acetylcysteine inhibits the reaction [benzo(k)fluoranthene results in increased expression of JUN mRNA]	decreases^reaction|increases^expression
JUN	3725	Acetylcysteine	Acetylcysteine inhibits the reaction [Hydrogen Peroxide results in increased expression of JUN]	decreases^reaction|increases^expression
JUN	3725	Acetylcysteine	Acetylcysteine inhibits the reaction [indeno(1,2,3-cd)pyrene results in increased expression of JUN mRNA]	decreases^reaction|increases^expression
JUN	3725	Acetylcysteine	Acetylcysteine inhibits the reaction [Morphine results in increased phosphorylation of and results in increased activity of JUN protein]	decreases^reaction|increases^activity|increases^phosphorylation
JUN	3725	Acetylcysteine	Acetylcysteine inhibits the reaction [sodium arsenite results in increased expression of JUN protein]	decreases^reaction|increases^expression
JUN	3725	Acetylcysteine	Acetylcysteine results in decreased activity of JUN protein	decreases^activity
JUN	3725	Acrolein	Acrolein affects the metabolism of JUN protein	affects^metabolic processing
JUN	3725	Acrolein	Acrolein binds to JUN protein	affects^binding
JUN	3725	Acrolein	Acrolein results in decreased activity of JUN protein	decreases^activity
JUN	3725	Acrolein	Acrolein results in increased phosphorylation of JUN protein	increases^phosphorylation
JUN	3725	Acrolein	tyrphostin AG 1478 inhibits the reaction [Acrolein results in increased phosphorylation of JUN protein]	decreases^reaction|increases^phosphorylation
JUN	3725	Acrylonitrile	Acrylonitrile results in decreased expression of JUN protein	decreases^expression
JUN	3725	Cyclic AMP	[Etoposide co-treated with Cyclic AMP] results in increased expression of JUN mRNA	affects^cotreatment|increases^expression
JUN	3725	Aflatoxin B1	Aflatoxin B1 affects the expression of JUN protein	affects^expression
JUN	3725	Aflatoxin B1	Aflatoxin B1 results in decreased expression of JUN mRNA	decreases^expression
JUN	3725	Aflatoxin B1	Aflatoxin B1 results in increased expression of JUN mRNA	increases^expression
JUN	3725	AG 1879	AG 1879 inhibits the reaction [MIF protein results in increased phosphorylation of JUN protein]	decreases^reaction|increases^phosphorylation
JUN	3725	AH 23848	[6-isopropoxy-9-oxoxanthene-2-carboxylic acid co-treated with AH 23848] results in decreased phosphorylation of JUN protein	affects^cotreatment|decreases^phosphorylation
JUN	3725	Air Pollutants	Air Pollutants analog results in increased expression of JUN mRNA	increases^expression
JUN	3725	alitretinoin	[alitretinoin co-treated with Tretinoin co-treated with Calcitriol] results in increased expression of JUN protein	affects^cotreatment|increases^expression
JUN	3725	alpha-naphthoflavone	alpha-naphthoflavone inhibits the reaction [Tetrachlorodibenzodioxin results in increased phosphorylation of JUN protein]	decreases^reaction|increases^phosphorylation
JUN	3725	alpha-Tocopherol	alpha-Tocopherol inhibits the reaction [Tamoxifen results in increased phosphorylation of JUN protein]	decreases^reaction|increases^phosphorylation
JUN	3725	Aluminum Oxide	Aluminum Oxide results in increased expression of JUN mRNA	increases^expression
JUN	3725	Amiodarone	[FOS protein co-treated with JUN protein] promotes the reaction [Amiodarone results in increased expression of AGT mRNA]	affects^cotreatment|increases^expression|increases^reaction
JUN	3725	Amphetamine	Amphetamine promotes the reaction [JUN protein binds to FOSB protein]	affects^binding|increases^reaction
JUN	3725	Amphetamine	Amphetamine results in increased activity of [JUN protein binds to FOSB protein]	affects^binding|increases^activity
JUN	3725	Amphetamine	Amphetamine results in increased expression of JUN protein	increases^expression
JUN	3725	andrographolide	andrographolide results in decreased localization of and results in decreased activity of JUN protein	decreases^activity|decreases^localization
JUN	3725	Anisomycin	Anisomycin promotes the reaction [IGF1 protein results in increased phosphorylation of JUN protein]	increases^phosphorylation|increases^reaction
JUN	3725	Anisomycin	Anisomycin results in increased phosphorylation of JUN protein	increases^phosphorylation
JUN	3725	anthra(1,9-cd)pyrazol-6(2H)-one	anthra(1,9-cd)pyrazol-6(2H)-one inhibits the reaction [8-bromo-7-methoxychrysin results in increased expression of JUN protein]	decreases^reaction|increases^expression
JUN	3725	anthra(1,9-cd)pyrazol-6(2H)-one	anthra(1,9-cd)pyrazol-6(2H)-one inhibits the reaction [Benzo(a)pyrene results in increased expression of JUN protein]	decreases^reaction|increases^expression
JUN	3725	anthra(1,9-cd)pyrazol-6(2H)-one	anthra(1,9-cd)pyrazol-6(2H)-one inhibits the reaction [bortezomib results in increased phosphorylation of JUN protein]	decreases^reaction|increases^phosphorylation
JUN	3725	anthra(1,9-cd)pyrazol-6(2H)-one	anthra(1,9-cd)pyrazol-6(2H)-one inhibits the reaction [Chloramphenicol results in increased phosphorylation of JUN protein]	decreases^reaction|increases^phosphorylation
JUN	3725	anthra(1,9-cd)pyrazol-6(2H)-one	anthra(1,9-cd)pyrazol-6(2H)-one inhibits the reaction [Cisplatin results in increased phosphorylation of JUN protein]	decreases^reaction|increases^phosphorylation
JUN	3725	anthra(1,9-cd)pyrazol-6(2H)-one	anthra(1,9-cd)pyrazol-6(2H)-one inhibits the reaction [Estradiol results in increased phosphorylation of JUN protein]	decreases^reaction|increases^phosphorylation
JUN	3725	anthra(1,9-cd)pyrazol-6(2H)-one	anthra(1,9-cd)pyrazol-6(2H)-one inhibits the reaction [Fenretinide results in increased phosphorylation of JUN protein]	decreases^reaction|increases^phosphorylation
JUN	3725	anthra(1,9-cd)pyrazol-6(2H)-one	anthra(1,9-cd)pyrazol-6(2H)-one inhibits the reaction [IL1A protein results in increased phosphorylation of JUN protein]	decreases^reaction|increases^phosphorylation
JUN	3725	anthra(1,9-cd)pyrazol-6(2H)-one	anthra(1,9-cd)pyrazol-6(2H)-one inhibits the reaction [IL1B protein results in increased expression of and results in increased activity of JUN protein]	decreases^reaction|increases^activity|increases^expression
JUN	3725	anthra(1,9-cd)pyrazol-6(2H)-one	anthra(1,9-cd)pyrazol-6(2H)-one inhibits the reaction [IL1B protein results in increased expression of JUN mRNA]	decreases^reaction|increases^expression
JUN	3725	anthra(1,9-cd)pyrazol-6(2H)-one	anthra(1,9-cd)pyrazol-6(2H)-one inhibits the reaction [Methyl Methanesulfonate results in increased phosphorylation of JUN protein]	decreases^reaction|increases^phosphorylation
JUN	3725	anthra(1,9-cd)pyrazol-6(2H)-one	anthra(1,9-cd)pyrazol-6(2H)-one inhibits the reaction [MIF protein results in increased phosphorylation of JUN protein]	decreases^reaction|increases^phosphorylation
JUN	3725	anthra(1,9-cd)pyrazol-6(2H)-one	anthra(1,9-cd)pyrazol-6(2H)-one inhibits the reaction [Morphine results in increased phosphorylation of and results in increased activity of JUN protein]	decreases^reaction|increases^activity|increases^phosphorylation
JUN	3725	anthra(1,9-cd)pyrazol-6(2H)-one	anthra(1,9-cd)pyrazol-6(2H)-one inhibits the reaction [Simvastatin results in increased phosphorylation of JUN protein]	decreases^reaction|increases^phosphorylation
JUN	3725	anthra(1,9-cd)pyrazol-6(2H)-one	anthra(1,9-cd)pyrazol-6(2H)-one inhibits the reaction [[sorafenib co-treated with Vitamin K 1] results in increased phosphorylation of JUN protein]	affects^cotreatment|decreases^reaction|increases^phosphorylation
JUN	3725	anthra(1,9-cd)pyrazol-6(2H)-one	anthra(1,9-cd)pyrazol-6(2H)-one inhibits the reaction [Tetrachlorodibenzodioxin results in increased phosphorylation of JUN protein]	decreases^reaction|increases^phosphorylation
JUN	3725	anthra(1,9-cd)pyrazol-6(2H)-one	anthra(1,9-cd)pyrazol-6(2H)-one inhibits the reaction [TNF protein results in increased expression of JUN mRNA]	decreases^reaction|increases^expression
JUN	3725	anthra(1,9-cd)pyrazol-6(2H)-one	anthra(1,9-cd)pyrazol-6(2H)-one inhibits the reaction [Zinc Oxide affects the localization of JUN protein]	affects^localization|decreases^reaction
JUN	3725	anthra(1,9-cd)pyrazol-6(2H)-one	anthra(1,9-cd)pyrazol-6(2H)-one inhibits the reaction [Zinc Oxide results in increased phosphorylation of and results in increased activity of JUN protein]	decreases^reaction|increases^activity|increases^phosphorylation
JUN	3725	anthra(1,9-cd)pyrazol-6(2H)-one	anthra(1,9-cd)pyrazol-6(2H)-one promotes the reaction [IL1A protein results in increased expression of JUN mRNA]	increases^expression|increases^reaction
JUN	3725	anthra(1,9-cd)pyrazol-6(2H)-one	anthra(1,9-cd)pyrazol-6(2H)-one results in decreased phosphorylation of JUN protein	decreases^phosphorylation
JUN	3725	anthra(1,9-cd)pyrazol-6(2H)-one	[anthra(1,9-cd)pyrazol-6(2H)-one results in decreased phosphorylation of JUN protein] inhibits the reaction [JUN protein binds to TOP1 protein]	affects^binding|decreases^phosphorylation|decreases^reaction
JUN	3725	anthra(1,9-cd)pyrazol-6(2H)-one	[PD 98059 co-treated with 4-(4-fluorophenyl)-2-(4-hydroxyphenyl)-5-(4-pyridyl)imidazole co-treated with anthra(1,9-cd)pyrazol-6(2H)-one] inhibits the reaction [lipopolysaccharide, Escherichia coli 0111 B4 affects the localization of JUN protein]	affects^cotreatment|affects^localization|decreases^reaction
JUN	3725	anthra(1,9-cd)pyrazol-6(2H)-one	[U 0126 co-treated with anthra(1,9-cd)pyrazol-6(2H)-one] inhibits the reaction [2-aminodiphenyl results in increased phosphorylation of and results in increased expression of JUN protein]	affects^cotreatment|decreases^reaction|increases^expression|increases^phosphorylation
JUN	3725	Antimycin A	[Antimycin A co-treated with Paraquat] results in increased expression of JUN protein	affects^cotreatment|increases^expression
JUN	3725	Antimycin A	Antimycin A results in increased expression of JUN protein	increases^expression
JUN	3725	Apigenin	Apigenin inhibits the reaction [TNF protein results in increased activity of [FOS protein binds to JUN protein]]	affects^binding|decreases^reaction|increases^activity
JUN	3725	Apigenin	Apigenin inhibits the reaction [TNF protein results in increased expression of JUN mRNA]	decreases^reaction|increases^expression
JUN	3725	Apomorphine	Apomorphine inhibits the reaction [Oxidopamine results in increased phosphorylation of JUN protein]	decreases^reaction|increases^phosphorylation
JUN	3725	Arachidonic Acid	Arachidonic Acid results in increased expression of and results in increased phosphorylation of JUN protein	increases^expression|increases^phosphorylation
JUN	3725	Arachidonic Acid	Arachidonic Acid results in increased expression of JUN mRNA	increases^expression
JUN	3725	Arachidonic Acid	JUN protein affects the reaction [Arachidonic Acid results in increased expression of FASLG protein]	affects^reaction|increases^expression
JUN	3725	Arachidonic Acid	JUN protein affects the reaction [Arachidonic Acid results in increased expression of FAS protein]	affects^reaction|increases^expression
JUN	3725	Arbutin	Arbutin results in decreased expression of JUN mRNA	decreases^expression
JUN	3725	arsenic trioxide	arsenic trioxide affects the expression of JUN mRNA	affects^expression
JUN	3725	arsenic trioxide	[arsenic trioxide co-treated with bortezomib] results in increased activity of JUN protein modified form	affects^cotreatment|increases^activity
JUN	3725	arsenic trioxide	arsenic trioxide promotes the reaction [[FOS protein binds to JUN promoter] which binds to CDKN1A promoter]	affects^binding|increases^reaction
JUN	3725	arsenic trioxide	arsenic trioxide promotes the reaction [[FOS protein binds to JUN protein] which results in increased expression of CDKN1A mRNA]	affects^binding|increases^expression|increases^reaction
JUN	3725	arsenic trioxide	arsenic trioxide promotes the reaction [[JUN protein binds to CDKN1A promoter] which results in increased expression of CDKN1A protein]	affects^binding|increases^expression|increases^reaction
JUN	3725	arsenic trioxide	arsenic trioxide promotes the reaction [JUN protein binds to TGIF1 protein]	affects^binding|increases^reaction
JUN	3725	arsenic trioxide	arsenic trioxide results in decreased expression of JUN mRNA	decreases^expression
JUN	3725	arsenic trioxide	arsenic trioxide results in decreased phosphorylation of JUN protein	decreases^phosphorylation
JUN	3725	arsenic trioxide	arsenic trioxide results in increased activity of JUN protein	increases^activity
JUN	3725	arsenic trioxide	arsenic trioxide results in increased phosphorylation of and results in increased activity of JUN protein	increases^activity|increases^phosphorylation
JUN	3725	arsenic trioxide	[arsenic trioxide results in increased phosphorylation of and results in increased activity of JUN protein] which results in decreased expression of CDKN1A mRNA	decreases^expression|increases^activity|increases^phosphorylation
JUN	3725	arsenic trioxide	arsenic trioxide results in increased phosphorylation of JUN protein	increases^phosphorylation
JUN	3725	arsenic trioxide	[arsenic trioxide results in increased phosphorylation of JUN protein] which binds to HDAC1 protein	affects^binding|increases^phosphorylation
JUN	3725	arsenic trioxide	[[arsenic trioxide results in increased phosphorylation of JUN protein] which binds to HDAC1 protein] which binds to CDKN1A promoter	affects^binding|increases^phosphorylation
JUN	3725	arsenic trioxide	[arsenic trioxide results in increased phosphorylation of JUN protein] which results in decreased expression of CDKN1A	decreases^expression|increases^phosphorylation
JUN	3725	arsenic trioxide	[arsenic trioxide results in increased phosphorylation of JUN protein] which results in decreased expression of CDKN1A mRNA	decreases^expression|increases^phosphorylation
JUN	3725	arsenite	arsenite results in increased expression of JUN mRNA	increases^expression
JUN	3725	arsenite	arsenite results in increased phosphorylation of JUN protein	increases^phosphorylation
JUN	3725	arsenite	caffeic acid phenethyl ester inhibits the reaction [arsenite results in increased expression of JUN mRNA]	decreases^reaction|increases^expression
JUN	3725	Asbestos, Crocidolite	Asbestos, Crocidolite results in increased expression of JUN mRNA	increases^expression
JUN	3725	Aspirin	Aspirin inhibits the reaction [Glucose results in increased expression of JUN protein]	decreases^reaction|increases^expression
JUN	3725	Aspirin	Aspirin promotes the reaction [JUN protein binds to PLAUR promoter]	affects^binding|increases^reaction
JUN	3725	Aspirin	Aspirin results in increased expression of JUN mRNA	increases^expression
JUN	3725	atorvastatin	[atorvastatin co-treated with celecoxib] results in increased expression of JUN protein	affects^cotreatment|increases^expression
JUN	3725	atorvastatin	atorvastatin results in increased phosphorylation of and results in increased activity of JUN protein	increases^activity|increases^phosphorylation
JUN	3725	atorvastatin	celecoxib promotes the reaction [atorvastatin results in increased phosphorylation of and results in increased activity of JUN protein]	increases^activity|increases^phosphorylation|increases^reaction
JUN	3725	bathocuproine sulfonate	bathocuproine sulfonate inhibits the reaction [pyrrolidine dithiocarbamic acid promotes the reaction [[JUN protein binds to FOS protein] which results in increased expression of and results in increased activity of CP protein]]	affects^binding|decreases^reaction|increases^activity|increases^expression|increases^reaction
JUN	3725	bathocuproine sulfonate	bathocuproine sulfonate inhibits the reaction [pyrrolidine dithiocarbamic acid promotes the reaction [[Tetradecanoylphorbol Acetate co-treated with Ionomycin] results in increased expression of JUN protein]]	affects^cotreatment|decreases^reaction|increases^expression|increases^reaction
JUN	3725	benz(a)anthracene	Acetylcysteine inhibits the reaction [benz(a)anthracene results in increased expression of JUN mRNA]	decreases^reaction|increases^expression
JUN	3725	benz(a)anthracene	benz(a)anthracene results in increased expression of JUN mRNA	increases^expression
JUN	3725	benz(a)anthracene	SB 203580 inhibits the reaction [benz(a)anthracene results in increased expression of JUN mRNA]	decreases^reaction|increases^expression
JUN	3725	Benzene	Benzene affects the expression of JUN mRNA	affects^expression
JUN	3725	Benzene	Benzene results in decreased expression of JUN mRNA	decreases^expression
JUN	3725	benzo(k)fluoranthene	Acetylcysteine inhibits the reaction [benzo(k)fluoranthene results in increased expression of JUN mRNA]	decreases^reaction|increases^expression
JUN	3725	benzo(k)fluoranthene	benzo(k)fluoranthene results in increased expression of JUN mRNA	increases^expression
JUN	3725	benzo(k)fluoranthene	SB 203580 inhibits the reaction [benzo(k)fluoranthene results in increased expression of JUN mRNA]	decreases^reaction|increases^expression
JUN	3725	Benzo(a)pyrene	anthra(1,9-cd)pyrazol-6(2H)-one inhibits the reaction [Benzo(a)pyrene results in increased expression of JUN protein]	decreases^reaction|increases^expression
JUN	3725	Benzo(a)pyrene	Benzo(a)pyrene affects the activity of JUN protein	affects^activity
JUN	3725	Benzo(a)pyrene	Benzo(a)pyrene results in increased expression of JUN mRNA	increases^expression
JUN	3725	Benzo(a)pyrene	Benzo(a)pyrene results in increased expression of JUN protein	increases^expression
JUN	3725	Benzo(a)pyrene	Nitrogen Oxides inhibits the reaction [Benzo(a)pyrene results in increased expression of JUN protein]	decreases^reaction|increases^expression
JUN	3725	7,8-Dihydro-7,8-dihydroxybenzo(a)pyrene 9,10-oxide	7,8-Dihydro-7,8-dihydroxybenzo(a)pyrene 9,10-oxide results in decreased expression of JUN mRNA	decreases^expression
JUN	3725	7,8-Dihydro-7,8-dihydroxybenzo(a)pyrene 9,10-oxide	7,8-Dihydro-7,8-dihydroxybenzo(a)pyrene 9,10-oxide results in increased phosphorylation of JUN protein	increases^phosphorylation
JUN	3725	7,8-Dihydro-7,8-dihydroxybenzo(a)pyrene 9,10-oxide	DNMT3A protein affects the reaction [7,8-Dihydro-7,8-dihydroxybenzo(a)pyrene 9,10-oxide results in increased expression of JUN protein]	affects^reaction|increases^expression
JUN	3725	Benzoyl Peroxide	Benzoyl Peroxide affects the expression of JUN	affects^expression
JUN	3725	Bezafibrate	Bezafibrate inhibits the reaction [Tetradecanoylphorbol Acetate promotes the reaction [[FOS protein binds to JUN protein modified form] which binds to SPP1 promoter]]	affects^binding|decreases^reaction|increases^reaction
JUN	3725	Bezafibrate	Bezafibrate inhibits the reaction [Tetradecanoylphorbol Acetate results in increased expression of JUN mRNA]	decreases^reaction|increases^expression
JUN	3725	Bezafibrate	Bezafibrate inhibits the reaction [Tetradecanoylphorbol Acetate results in increased expression of JUN protein]	decreases^reaction|increases^expression
JUN	3725	bisindolylmaleimide I	bisindolylmaleimide I inhibits the reaction [Tetradecanoylphorbol Acetate results in increased expression of and results in increased activity of JUN protein]	decreases^reaction|increases^activity|increases^expression
JUN	3725	bisindolylmaleimide I	bisindolylmaleimide I inhibits the reaction [Tetradecanoylphorbol Acetate results in increased expression of and results in increased phosphorylation of JUN protein]	decreases^reaction|increases^expression|increases^phosphorylation
JUN	3725	bortezomib	anthra(1,9-cd)pyrazol-6(2H)-one inhibits the reaction [bortezomib results in increased phosphorylation of JUN protein]	decreases^reaction|increases^phosphorylation
JUN	3725	bortezomib	[arsenic trioxide co-treated with bortezomib] results in increased activity of JUN protein modified form	affects^cotreatment|increases^activity
JUN	3725	bortezomib	[bortezomib co-treated with sorafenib] results in increased phosphorylation of JUN protein	affects^cotreatment|increases^phosphorylation
JUN	3725	bortezomib	bortezomib results in decreased expression of JUN mRNA	decreases^expression
JUN	3725	bortezomib	bortezomib results in increased expression of JUN mRNA	increases^expression
JUN	3725	bortezomib	bortezomib results in increased expression of JUN protein	increases^expression
JUN	3725	bortezomib	bortezomib results in increased expression of JUN protein modified form	increases^expression
JUN	3725	bortezomib	bortezomib results in increased phosphorylation of JUN protein	increases^phosphorylation
JUN	3725	Buthionine Sulfoximine	Buthionine Sulfoximine inhibits the reaction [Cadmium Chloride results in increased expression of JUN mRNA]	decreases^reaction|increases^expression
JUN	3725	Buthionine Sulfoximine	Buthionine Sulfoximine results in decreased activity of JUN protein	decreases^activity
JUN	3725	tert-Butylhydroperoxide	tert-Butylhydroperoxide results in increased expression of JUN mRNA	increases^expression
JUN	3725	Butyric Acid	Butyric Acid results in decreased expression of JUN mRNA	decreases^expression
JUN	3725	Cadmium	Cadmium results in increased expression of JUN mRNA	increases^expression
JUN	3725	Cadmium	fulvestrant inhibits the reaction [Cadmium results in increased expression of JUN mRNA]	decreases^reaction|increases^expression
JUN	3725	Cadmium Chloride	Buthionine Sulfoximine inhibits the reaction [Cadmium Chloride results in increased expression of JUN mRNA]	decreases^reaction|increases^expression
JUN	3725	Cadmium Chloride	Cadmium Chloride results in decreased expression of JUN mRNA	decreases^expression
JUN	3725	Cadmium Chloride	Cadmium Chloride results in increased expression of JUN mRNA	increases^expression
JUN	3725	Cadmium Chloride	Cadmium Chloride results in increased phosphorylation of and results in increased expression of JUN protein	increases^expression|increases^phosphorylation
JUN	3725	Cadmium Chloride	fulvestrant inhibits the reaction [Cadmium Chloride results in increased expression of JUN mRNA]	decreases^reaction|increases^expression
JUN	3725	cadmium sulfate	cadmium sulfate results in increased expression of JUN mRNA	increases^expression
JUN	3725	cadmium sulfate	cadmium sulfate results in increased phosphorylation of JUN protein	increases^phosphorylation
JUN	3725	caffeic acid phenethyl ester	caffeic acid phenethyl ester inhibits the reaction [arsenite results in increased expression of JUN mRNA]	decreases^reaction|increases^expression
JUN	3725	Camptothecin	Camptothecin results in increased expression of JUN protein	increases^expression
JUN	3725	Camptothecin	Camptothecin results in increased phosphorylation of JUN protein	increases^phosphorylation
JUN	3725	Capsaicin	Capsaicin inhibits the reaction [EGF results in increased localization of JUN protein]	decreases^reaction|increases^localization
JUN	3725	Capsaicin	Capsaicin inhibits the reaction [[Tetradecanoylphorbol Acetate co-treated with Ionomycin] results in increased expression of JUN protein]	affects^cotreatment|decreases^reaction|increases^expression
JUN	3725	Capsaicin	Capsaicin results in decreased expression of JUN mRNA	decreases^expression
JUN	3725	Capsaicin	[Capsaicin results in increased activity of MAPK8 protein] which results in increased phosphorylation of JUN protein	increases^activity|increases^phosphorylation
JUN	3725	CD 437	CD 437 results in increased expression of JUN protein	increases^expression
JUN	3725	celecoxib	[atorvastatin co-treated with celecoxib] results in increased expression of JUN protein	affects^cotreatment|increases^expression
JUN	3725	celecoxib	celecoxib promotes the reaction [atorvastatin results in increased phosphorylation of and results in increased activity of JUN protein]	increases^activity|increases^phosphorylation|increases^reaction
JUN	3725	Chloramphenicol	2-(4-morpholinyl)-8-phenyl-4H-1-benzopyran-4-one inhibits the reaction [Chloramphenicol results in increased phosphorylation of JUN protein]	decreases^reaction|increases^phosphorylation
JUN	3725	Chloramphenicol	anthra(1,9-cd)pyrazol-6(2H)-one inhibits the reaction [Chloramphenicol results in increased phosphorylation of JUN protein]	decreases^reaction|increases^phosphorylation
JUN	3725	Chloramphenicol	Chloramphenicol results in increased phosphorylation of and affects the localization of JUN protein	affects^localization|increases^phosphorylation
JUN	3725	Chlorodiphenyl (54% Chlorine)	Chlorodiphenyl (54% Chlorine) results in increased expression of JUN mRNA	increases^expression
JUN	3725	chrysin	chrysin inhibits the reaction [TNF protein results in increased activity of [FOS protein binds to JUN protein]]	affects^binding|decreases^reaction|increases^activity
JUN	3725	chrysin	chrysin inhibits the reaction [TNF protein results in increased expression of JUN mRNA]	decreases^reaction|increases^expression
JUN	3725	cinnamic aldehyde	cinnamic aldehyde analog results in decreased expression of JUN protein	decreases^expression
JUN	3725	Citrinin	Citrinin results in increased expression of JUN mRNA	increases^expression
JUN	3725	Citrinin	Citrinin results in increased expression of JUN protein	increases^expression
JUN	3725	Clofibrate	Clofibrate inhibits the reaction [Glucose results in increased expression of JUN protein]	decreases^reaction|increases^expression
JUN	3725	Cocaine	Cocaine promotes the reaction [JUN protein binds to FOSL2 protein]	affects^binding|increases^reaction
JUN	3725	Cocaine	Cocaine results in increased expression of JUN protein	increases^expression
JUN	3725	Colchicine	Colchicine results in increased phosphorylation of JUN protein	increases^phosphorylation
JUN	3725	Colchicine	TP53 protein affects the reaction [Colchicine results in increased phosphorylation of JUN protein]	affects^reaction|increases^phosphorylation
JUN	3725	Copper	Copper promotes the reaction [pyrrolidine dithiocarbamic acid promotes the reaction [[JUN protein binds to FOS protein] which results in increased expression of and results in increased activity of CP protein]]	affects^binding|increases^activity|increases^expression|increases^reaction
JUN	3725	Copper	[NSC 689534 binds to Copper] which results in increased expression of JUN mRNA	affects^binding|increases^expression
JUN	3725	Copper Sulfate	Copper Sulfate results in increased expression of JUN mRNA	increases^expression
JUN	3725	CP 31398	CP 31398 results in increased expression of JUN mRNA	increases^expression
JUN	3725	cupric chloride	cupric chloride results in increased expression of JUN mRNA	increases^expression
JUN	3725	Curcumin	Curcumin inhibits the reaction [Tetradecanoylphorbol Acetate results in increased expression of and results in increased activity of JUN protein]	decreases^reaction|increases^activity|increases^expression
JUN	3725	Curcumin	Curcumin inhibits the reaction [Tetradecanoylphorbol Acetate results in increased expression of JUN protein]	decreases^reaction|increases^expression
JUN	3725	Curcumin	Curcumin results in decreased activity of JUN protein	decreases^activity
JUN	3725	Curcumin	Curcumin results in decreased phosphorylation of JUN protein	decreases^phosphorylation
JUN	3725	Curcumin	Curcumin results in increased expression of JUN mRNA	increases^expression
JUN	3725	Cyclosporine	Cyclosporine results in decreased expression of JUN mRNA	decreases^expression
JUN	3725	Cyclosporine	Cyclosporine results in increased expression of JUN mRNA	increases^expression
JUN	3725	Cytarabine	Cytarabine results in increased expression of JUN	increases^expression
JUN	3725	Cytarabine	Cytarabine results in increased expression of JUN mRNA	increases^expression
JUN	3725	daidzein	daidzein results in increased expression of JUN mRNA	increases^expression
JUN	3725	DDT	DDT results in increased activity of JUN protein	increases^activity
JUN	3725	DDT	DDT results in increased expression of JUN protein	increases^expression
JUN	3725	decitabine	TNF protein promotes the reaction [decitabine results in increased expression of JUN protein]	increases^expression|increases^reaction
JUN	3725	Deferoxamine	[Deferoxamine results in decreased abundance of Iron] which results in increased expression of JUN mRNA	decreases^abundance|increases^expression
JUN	3725	delphinidin	delphinidin results in increased expression of JUN mRNA	increases^expression
JUN	3725	Tetrahydrocannabinol	Tetrahydrocannabinol results in increased expression of JUN mRNA	increases^expression
JUN	3725	deoxynivalenol	deoxynivalenol results in increased expression of and results in increased phosphorylation of JUN protein	increases^expression|increases^phosphorylation
JUN	3725	deoxynivalenol	deoxynivalenol results in increased expression of JUN mRNA	increases^expression
JUN	3725	destruxin B	destruxin B results in decreased expression of JUN protein	decreases^expression
JUN	3725	diallyl disulfide	diallyl disulfide results in increased phosphorylation of JUN protein	increases^phosphorylation
JUN	3725	diallyl trisulfide	diallyl trisulfide results in increased phosphorylation of JUN protein	increases^phosphorylation
JUN	3725	diallyl trisulfide	MAP2K7 protein affects the reaction [diallyl trisulfide results in increased phosphorylation of JUN protein]	affects^reaction|increases^phosphorylation
JUN	3725	Bucladesine	Bucladesine results in increased expression of JUN protein	increases^expression
JUN	3725	Cisplatin	4-(4-fluorophenyl)-2-(4-hydroxyphenyl)-5-(4-pyridyl)imidazole inhibits the reaction [Cisplatin results in increased phosphorylation of JUN protein]	decreases^reaction|increases^phosphorylation
JUN	3725	Cisplatin	anthra(1,9-cd)pyrazol-6(2H)-one inhibits the reaction [Cisplatin results in increased phosphorylation of JUN protein]	decreases^reaction|increases^phosphorylation
JUN	3725	Cisplatin	Cisplatin results in increased expression of JUN mRNA	increases^expression
JUN	3725	Cisplatin	Cisplatin results in increased expression of JUN protein	increases^expression
JUN	3725	Cisplatin	Cisplatin results in increased phosphorylation of JUN protein	increases^phosphorylation
JUN	3725	Cisplatin	Folic Acid affects the reaction [Cisplatin affects the expression of JUN mRNA]	affects^expression|affects^reaction
JUN	3725	Cisplatin	Nicotine inhibits the reaction [Cisplatin results in increased expression of JUN mRNA]	decreases^reaction|increases^expression
JUN	3725	Dicumarol	Dicumarol inhibits the reaction [IGF1 protein results in increased phosphorylation of JUN protein]	decreases^reaction|increases^phosphorylation
JUN	3725	Dicumarol	Dicumarol inhibits the reaction [TNF protein results in increased phosphorylation of JUN protein]	decreases^reaction|increases^phosphorylation
JUN	3725	Dieldrin	Dieldrin results in increased phosphorylation of JUN protein	increases^phosphorylation
JUN	3725	Calcitriol	[alitretinoin co-treated with Tretinoin co-treated with Calcitriol] results in increased expression of JUN protein	affects^cotreatment|increases^expression
JUN	3725	Calcitriol	Calcitriol results in decreased expression of JUN protein	decreases^expression
JUN	3725	Dimaprit	Dimaprit results in decreased expression of JUN protein	decreases^expression
JUN	3725	dimethylarsine	dimethylarsine results in increased phosphorylation of and results in increased activity of JUN protein	increases^activity|increases^phosphorylation
JUN	3725	Dinitrochlorobenzene	Dinitrochlorobenzene results in increased expression of JUN mRNA	increases^expression
JUN	3725	Diquat	Diquat results in increased expression of JUN mRNA	increases^expression
JUN	3725	docetaxel	docetaxel results in increased phosphorylation of JUN protein	increases^phosphorylation
JUN	3725	docetaxel	Tretinoin promotes the reaction [docetaxel results in increased phosphorylation of JUN protein]	increases^phosphorylation|increases^reaction
JUN	3725	Dopamine	Dopamine results in increased phosphorylation of JUN protein	increases^phosphorylation
JUN	3725	Dopamine	PARK2 protein inhibits the reaction [Dopamine results in increased phosphorylation of JUN protein]	decreases^reaction|increases^phosphorylation
JUN	3725	Doxorubicin	Doxorubicin affects the expression of JUN mRNA	affects^expression
JUN	3725	Doxorubicin	Doxorubicin promotes the reaction [JUN protein binds to ABCC1 promoter]	affects^binding|increases^reaction
JUN	3725	Doxorubicin	Doxorubicin promotes the reaction [JUN protein binds to ESR1 promoter]	affects^binding|increases^reaction
JUN	3725	Doxorubicin	Doxorubicin promotes the reaction [TP53 protein binds to JUN protein]	affects^binding|increases^reaction
JUN	3725	Doxorubicin	Doxorubicin results in increased expression of JUN protein	increases^expression
JUN	3725	Doxorubicin	Doxorubicin results in increased phosphorylation of JUN protein	increases^phosphorylation
JUN	3725	Doxorubicin	JUN protein affects the susceptibility to Doxorubicin	affects^response to substance
JUN	3725	Dust	Dust results in increased expression of JUN mRNA	increases^expression
JUN	3725	efavirenz	efavirenz metabolite results in increased phosphorylation of JUN protein	increases^phosphorylation
JUN	3725	efavirenz	efavirenz results in increased phosphorylation of JUN protein	increases^phosphorylation
JUN	3725	Endosulfan	Endosulfan results in increased phosphorylation of JUN protein	increases^phosphorylation
JUN	3725	endothall	endothall inhibits the reaction [Tretinoin results in decreased phosphorylation of JUN protein]	decreases^phosphorylation|decreases^reaction
JUN	3725	Epoxy Compounds	Epoxy Compounds results in increased expression of JUN mRNA	increases^expression
JUN	3725	Estradiol	anthra(1,9-cd)pyrazol-6(2H)-one inhibits the reaction [Estradiol results in increased phosphorylation of JUN protein]	decreases^reaction|increases^phosphorylation
JUN	3725	Estradiol	Estradiol promotes the reaction [ESR1 protein binds to JUN protein]	affects^binding|increases^reaction
JUN	3725	Estradiol	Estradiol promotes the reaction [JUN protein binds to VDR promoter]	affects^binding|increases^reaction
JUN	3725	Estradiol	Estradiol results in increased activity of JUN protein	increases^activity
JUN	3725	Estradiol	Estradiol results in increased expression of JUN mRNA	increases^expression
JUN	3725	Estradiol	Estradiol results in increased phosphorylation of JUN protein	increases^phosphorylation
JUN	3725	Estradiol	JUN protein affects the reaction [Estradiol results in increased expression of KLRC3 mRNA]	affects^reaction|increases^expression
JUN	3725	Estradiol	PD 98059 inhibits the reaction [Estradiol results in increased phosphorylation of JUN protein]	decreases^reaction|increases^phosphorylation
JUN	3725	Etoposide	[Etoposide co-treated with Cyclic AMP] results in increased expression of JUN mRNA	affects^cotreatment|increases^expression
JUN	3725	eugenol, zinc oxide dental cavity lining	eugenol, zinc oxide dental cavity lining results in increased expression of JUN mRNA	increases^expression
JUN	3725	Fenofibrate	Fenofibrate inhibits the reaction [Glucose results in increased expression of JUN protein]	decreases^reaction|increases^expression
JUN	3725	ferrous sulfate	ferrous sulfate results in increased expression of JUN mRNA	increases^expression
JUN	3725	flavopiridol	[imatinib co-treated with flavopiridol] results in increased activity of JUN protein	affects^cotreatment|increases^activity
JUN	3725	fludarabine	[2-(4-morpholinyl)-8-phenyl-4H-1-benzopyran-4-one co-treated with fludarabine] results in increased phosphorylation of JUN protein	affects^cotreatment|increases^phosphorylation
JUN	3725	Fluorouracil	Fluorouracil affects the expression of JUN mRNA	affects^expression
JUN	3725	Fluorouracil	Fluorouracil results in increased expression of JUN mRNA	increases^expression
JUN	3725	Fluoxetine	Fluoxetine results in decreased expression of JUN mRNA	decreases^expression
JUN	3725	Folic Acid	Folic Acid affects the reaction [Cisplatin affects the expression of JUN mRNA]	affects^expression|affects^reaction
JUN	3725	Formaldehyde	Formaldehyde results in increased expression of JUN mRNA	increases^expression
JUN	3725	fulvestrant	fulvestrant inhibits the reaction [Cadmium Chloride results in increased expression of JUN mRNA]	decreases^reaction|increases^expression
JUN	3725	fulvestrant	fulvestrant inhibits the reaction [Cadmium results in increased expression of JUN mRNA]	decreases^reaction|increases^expression
JUN	3725	Genistein	Genistein results in increased activity of JUN protein	increases^activity
JUN	3725	Genistein	Genistein results in increased expression of JUN mRNA	increases^expression
JUN	3725	Glucosamine	Glucosamine inhibits the reaction [IL1B protein results in increased activity of JUN protein]	decreases^reaction|increases^activity
JUN	3725	Glucose	Aspirin inhibits the reaction [Glucose results in increased expression of JUN protein]	decreases^reaction|increases^expression
JUN	3725	Glucose	Clofibrate inhibits the reaction [Glucose results in increased expression of JUN protein]	decreases^reaction|increases^expression
JUN	3725	Glucose	Fenofibrate inhibits the reaction [Glucose results in increased expression of JUN protein]	decreases^reaction|increases^expression
JUN	3725	Glucose	[Glucose co-treated with Lipopolysaccharides] results in increased expression of JUN protein	affects^cotreatment|increases^expression
JUN	3725	Glucose	Glucose results in increased expression of JUN protein	increases^expression
JUN	3725	Glucose	Glucose results in increased phosphorylation of JUN protein	increases^phosphorylation
JUN	3725	Glucose	PD 98059 inhibits the reaction [Glucose results in increased phosphorylation of JUN protein]	decreases^reaction|increases^phosphorylation
JUN	3725	Glucose	SB 203580 inhibits the reaction [Glucose results in increased phosphorylation of JUN protein]	decreases^reaction|increases^phosphorylation
JUN	3725	glycitein	glycitein results in increased activity of JUN protein	increases^activity
JUN	3725	Go 6976	Go 6976 inhibits the reaction [Tetradecanoylphorbol Acetate affects the localization of JUN protein]	affects^localization|decreases^reaction
JUN	3725	green tea extract AR25	green tea extract AR25 promotes the reaction [JUN protein binds to CYP1A2 enhancer]	affects^binding|increases^reaction
JUN	3725	Hemin	[Hemin results in decreased abundance of Iron] which results in increased expression of JUN mRNA	decreases^abundance|increases^expression
JUN	3725	Heparin	Heparin inhibits the reaction [Tetradecanoylphorbol Acetate results in increased activity of JUN protein]	decreases^reaction|increases^activity
JUN	3725	Heptachlor	Heptachlor results in increased phosphorylation of JUN protein	increases^phosphorylation
JUN	3725	hexamethylene bisacetamide	hexamethylene bisacetamide results in increased expression of JUN protein	increases^expression
JUN	3725	hexamethylene bisacetamide	hexamethylene bisacetamide results in increased phosphorylation of JUN protein	increases^phosphorylation
JUN	3725	Fenretinide	anthra(1,9-cd)pyrazol-6(2H)-one inhibits the reaction [Fenretinide results in increased phosphorylation of JUN protein]	decreases^reaction|increases^phosphorylation
JUN	3725	Fenretinide	Fenretinide results in increased expression of JUN protein	increases^expression
JUN	3725	Fenretinide	MAPK8 protein promotes the reaction [Fenretinide results in increased phosphorylation of JUN protein]	increases^phosphorylation|increases^reaction
JUN	3725	Hyaluronic Acid	Hyaluronic Acid analog results in increased phosphorylation of JUN protein	increases^phosphorylation
JUN	3725	Hydrogen Peroxide	Acetylcysteine inhibits the reaction [Hydrogen Peroxide results in increased expression of JUN]	decreases^reaction|increases^expression
JUN	3725	Hydrogen Peroxide	Hydrogen Peroxide affects the expression of JUN mRNA	affects^expression
JUN	3725	Hydrogen Peroxide	Hydrogen Peroxide results in decreased expression of JUN mRNA	decreases^expression
JUN	3725	Hydrogen Peroxide	Hydrogen Peroxide results in increased expression of JUN	increases^expression
JUN	3725	Hydrogen Peroxide	Hydrogen Peroxide results in increased expression of JUN mRNA	increases^expression
JUN	3725	Hydrogen Peroxide	Hydrogen Peroxide results in increased phosphorylation of JUN protein	increases^phosphorylation
JUN	3725	Hydrogen Peroxide	Quercetin inhibits the reaction [Hydrogen Peroxide results in increased phosphorylation of JUN protein]	decreases^reaction|increases^phosphorylation
JUN	3725	Oxidopamine	Apomorphine inhibits the reaction [Oxidopamine results in increased phosphorylation of JUN protein]	decreases^reaction|increases^phosphorylation
JUN	3725	Oxidopamine	Oxidopamine results in increased phosphorylation of JUN protein	increases^phosphorylation
JUN	3725	hydroxytamoxifen	GPR30 protein affects the reaction [hydroxytamoxifen results in increased expression of JUN mRNA]	affects^reaction|increases^expression
JUN	3725	hydroxytamoxifen	hydroxytamoxifen results in increased expression of JUN mRNA	increases^expression
JUN	3725	hyperforin	hyperforin promotes the reaction [JUN protein binds to IL8 promoter]	affects^binding|increases^reaction
JUN	3725	imatinib	[imatinib co-treated with flavopiridol] results in increased activity of JUN protein	affects^cotreatment|increases^activity
JUN	3725	indeno(1,2,3-cd)pyrene	Acetylcysteine inhibits the reaction [indeno(1,2,3-cd)pyrene results in increased expression of JUN mRNA]	decreases^reaction|increases^expression
JUN	3725	indeno(1,2,3-cd)pyrene	indeno(1,2,3-cd)pyrene results in increased expression of JUN mRNA	increases^expression
JUN	3725	indeno(1,2,3-cd)pyrene	SB 203580 inhibits the reaction [indeno(1,2,3-cd)pyrene results in increased expression of JUN mRNA]	decreases^reaction|increases^expression
JUN	3725	Indomethacin	Indomethacin results in increased expression of JUN mRNA	increases^expression
JUN	3725	Indomethacin	Indomethacin results in increased phosphorylation of JUN protein	increases^phosphorylation
JUN	3725	Ionomycin	bathocuproine sulfonate inhibits the reaction [pyrrolidine dithiocarbamic acid promotes the reaction [[Tetradecanoylphorbol Acetate co-treated with Ionomycin] results in increased expression of JUN protein]]	affects^cotreatment|decreases^reaction|increases^expression|increases^reaction
JUN	3725	Ionomycin	Capsaicin inhibits the reaction [[Tetradecanoylphorbol Acetate co-treated with Ionomycin] results in increased expression of JUN protein]	affects^cotreatment|decreases^reaction|increases^expression
JUN	3725	Ionomycin	Methohexital inhibits the reaction [[Tetradecanoylphorbol Acetate co-treated with Ionomycin] results in increased expression of JUN mRNA]	affects^cotreatment|decreases^reaction|increases^expression
JUN	3725	Ionomycin	Pentobarbital inhibits the reaction [[Tetradecanoylphorbol Acetate co-treated with Ionomycin] results in increased expression of JUN mRNA]	affects^cotreatment|decreases^reaction|increases^expression
JUN	3725	Ionomycin	pyrrolidine dithiocarbamic acid promotes the reaction [[Tetradecanoylphorbol Acetate co-treated with Ionomycin] results in increased expression of JUN protein]	affects^cotreatment|increases^expression|increases^reaction
JUN	3725	Ionomycin	Secobarbital inhibits the reaction [[Tetradecanoylphorbol Acetate co-treated with Ionomycin] results in increased expression of JUN mRNA]	affects^cotreatment|decreases^reaction|increases^expression
JUN	3725	Ionomycin	[Tetradecanoylphorbol Acetate co-treated with Ionomycin] promotes the reaction [[FOS protein binds to JUN protein] which binds to DPYD promoter]	affects^binding|affects^cotreatment|increases^reaction
JUN	3725	Ionomycin	[Tetradecanoylphorbol Acetate co-treated with Ionomycin] promotes the reaction [[FOS protein binds to JUN protein] which results in increased expression of DPYD mRNA]	affects^binding|affects^cotreatment|increases^expression|increases^reaction
JUN	3725	Ionomycin	[Tetradecanoylphorbol Acetate co-treated with Ionomycin] results in increased expression of JUN mRNA	affects^cotreatment|increases^expression
JUN	3725	Ionomycin	[Tetradecanoylphorbol Acetate co-treated with Ionomycin] results in increased expression of JUN protein	affects^cotreatment|increases^expression
JUN	3725	Ionomycin	Thiamylal inhibits the reaction [[Tetradecanoylphorbol Acetate co-treated with Ionomycin] results in increased expression of JUN mRNA]	affects^cotreatment|decreases^reaction|increases^expression
JUN	3725	Ionomycin	Thiopental inhibits the reaction [[Tetradecanoylphorbol Acetate co-treated with Ionomycin] results in increased expression of JUN mRNA]	affects^cotreatment|decreases^reaction|increases^expression
JUN	3725	irinotecan	irinotecan metabolite results in increased expression of JUN mRNA	increases^expression
JUN	3725	irinotecan	irinotecan results in increased expression of JUN mRNA	increases^expression
JUN	3725	Iron	[Deferoxamine results in decreased abundance of Iron] which results in increased expression of JUN mRNA	decreases^abundance|increases^expression
JUN	3725	Iron	[Hemin results in decreased abundance of Iron] which results in increased expression of JUN mRNA	decreases^abundance|increases^expression
JUN	3725	Iron	Iron deficiency results in increased expression of JUN mRNA	increases^expression
JUN	3725	Isoflavones	Isoflavones results in increased expression of JUN mRNA	increases^expression
JUN	3725	kaempferol	kaempferol inhibits the reaction [TNF protein results in increased activity of [FOS protein binds to JUN protein]]	affects^binding|decreases^reaction|increases^activity
JUN	3725	kaempferol	kaempferol inhibits the reaction [TNF protein results in increased expression of JUN mRNA]	decreases^reaction|increases^expression
JUN	3725	LG 100815	LG 100815 results in increased expression of JUN mRNA	increases^expression
JUN	3725	linalool	linalool results in increased expression of JUN protein	increases^expression
JUN	3725	Lindane	Lindane results in increased phosphorylation of JUN protein	increases^phosphorylation
JUN	3725	lipopolysaccharide, Escherichia coli 0111 B4	2-Propanol inhibits the reaction [lipopolysaccharide, Escherichia coli 0111 B4 affects the localization of JUN protein]	affects^localization|decreases^reaction
JUN	3725	lipopolysaccharide, Escherichia coli 0111 B4	lipopolysaccharide, Escherichia coli 0111 B4 affects the localization of JUN protein	affects^localization
JUN	3725	lipopolysaccharide, Escherichia coli 0111 B4	[PD 98059 co-treated with 4-(4-fluorophenyl)-2-(4-hydroxyphenyl)-5-(4-pyridyl)imidazole co-treated with anthra(1,9-cd)pyrazol-6(2H)-one] inhibits the reaction [lipopolysaccharide, Escherichia coli 0111 B4 affects the localization of JUN protein]	affects^cotreatment|affects^localization|decreases^reaction
JUN	3725	Lipopolysaccharides	DUSP1 mutant form inhibits the reaction [trichostatin A inhibits the reaction [Lipopolysaccharides results in increased phosphorylation of JUN protein]]	decreases^reaction|increases^phosphorylation
JUN	3725	Lipopolysaccharides	[Glucose co-treated with Lipopolysaccharides] results in increased expression of JUN protein	affects^cotreatment|increases^expression
JUN	3725	Lipopolysaccharides	Lipopolysaccharides affects the localization of JUN protein	affects^localization
JUN	3725	Lipopolysaccharides	Lipopolysaccharides results in increased expression of JUN mRNA	increases^expression
JUN	3725	Lipopolysaccharides	Lipopolysaccharides results in increased localization of JUN protein	increases^localization
JUN	3725	Lipopolysaccharides	Lipopolysaccharides results in increased phosphorylation of JUN protein	increases^phosphorylation
JUN	3725	Lipopolysaccharides	trichostatin A inhibits the reaction [Lipopolysaccharides results in increased phosphorylation of JUN protein]	decreases^reaction|increases^phosphorylation
JUN	3725	Luteolin	Luteolin inhibits the reaction [TNF protein results in increased activity of [FOS protein binds to JUN protein]]	affects^binding|decreases^reaction|increases^activity
JUN	3725	Luteolin	Luteolin inhibits the reaction [TNF protein results in increased expression of JUN mRNA]	decreases^reaction|increases^expression
JUN	3725	Luteolin	Luteolin promotes the reaction [TNF protein results in increased phosphorylation of JUN protein]	increases^phosphorylation|increases^reaction
JUN	3725	Luteolin	Luteolin results in decreased phosphorylation of and results in decreased activity of JUN protein	decreases^activity|decreases^phosphorylation
JUN	3725	lycopene	lycopene results in decreased expression of JUN mRNA	decreases^expression
JUN	3725	Manganese	Manganese promotes the reaction [Tetradecanoylphorbol Acetate results in increased activity of [JUN protein binds to FOS protein]]	affects^binding|increases^activity|increases^reaction
JUN	3725	Manganese	Manganese promotes the reaction [Tetradecanoylphorbol Acetate results in increased expression of JUN protein]	increases^expression|increases^reaction
JUN	3725	Manganese	Manganese promotes the reaction [Tetradecanoylphorbol Acetate results in increased phosphorylation of JUN protein]	increases^phosphorylation|increases^reaction
JUN	3725	Manganese	Manganese results in decreased expression of JUN protein	decreases^expression
JUN	3725	Methamphetamine	Methamphetamine results in increased activity of JUN protein	increases^activity
JUN	3725	Methohexital	Methohexital inhibits the reaction [[Tetradecanoylphorbol Acetate co-treated with Ionomycin] results in increased expression of JUN mRNA]	affects^cotreatment|decreases^reaction|increases^expression
JUN	3725	methylarsine oxide	methylarsine oxide results in increased phosphorylation of and results in increased activity of JUN protein	increases^activity|increases^phosphorylation
JUN	3725	Methyl Methanesulfonate	anthra(1,9-cd)pyrazol-6(2H)-one inhibits the reaction [Methyl Methanesulfonate results in increased phosphorylation of JUN protein]	decreases^reaction|increases^phosphorylation
JUN	3725	Methyl Methanesulfonate	Methyl Methanesulfonate results in increased phosphorylation of and results in increased expression of JUN protein	increases^expression|increases^phosphorylation
JUN	3725	methylselenic acid	methylselenic acid affects the expression of JUN mRNA	affects^expression
JUN	3725	methylselenic acid	methylselenic acid results in decreased expression of JUN protein	decreases^expression
JUN	3725	Minocycline	Minocycline results in decreased phosphorylation of and results in decreased activity of and results in decreased expression of JUN protein	decreases^activity|decreases^expression|decreases^phosphorylation
JUN	3725	Mitoxantrone	Mitoxantrone results in increased expression of JUN mRNA	increases^expression
JUN	3725	Mitoxantrone	Tetradecanoylphorbol Acetate promotes the reaction [Mitoxantrone results in increased expression of JUN mRNA]	increases^expression|increases^reaction
JUN	3725	monomethylarsonous acid	monomethylarsonous acid results in increased phosphorylation of and affects the localization of JUN protein	affects^localization|increases^phosphorylation
JUN	3725	Morphine	Acetylcysteine inhibits the reaction [Morphine results in increased phosphorylation of and results in increased activity of JUN protein]	decreases^reaction|increases^activity|increases^phosphorylation
JUN	3725	Morphine	anthra(1,9-cd)pyrazol-6(2H)-one inhibits the reaction [Morphine results in increased phosphorylation of and results in increased activity of JUN protein]	decreases^reaction|increases^activity|increases^phosphorylation
JUN	3725	Morphine	Morphine results in increased phosphorylation of and results in increased activity of JUN protein	increases^activity|increases^phosphorylation
JUN	3725	N-(2-cyclohexyloxy-4-nitrophenyl)methanesulfonamide	N-(2-cyclohexyloxy-4-nitrophenyl)methanesulfonamide results in decreased expression of JUN protein	decreases^expression
JUN	3725	naphthalene	naphthalene results in increased expression of JUN protein	increases^expression
JUN	3725	nickel acetate	nickel acetate affects the expression of JUN mRNA	affects^expression
JUN	3725	nickel subsulfide	nickel subsulfide results in increased expression of JUN mRNA	increases^expression
JUN	3725	nickel subsulfide	nickel subsulfide results in increased phosphorylation of JUN protein	increases^phosphorylation
JUN	3725	nickel sulfate	nickel sulfate results in increased expression of JUN mRNA	increases^expression
JUN	3725	Nicotine	Nicotine inhibits the reaction [Cisplatin results in increased expression of JUN mRNA]	decreases^reaction|increases^expression
JUN	3725	nimesulide	nimesulide results in decreased expression of JUN protein	decreases^expression
JUN	3725	nitroaspirin	4-(4-fluorophenyl)-2-(4-hydroxyphenyl)-5-(4-pyridyl)imidazole inhibits the reaction [nitroaspirin results in increased phosphorylation of JUN protein]	decreases^reaction|increases^phosphorylation
JUN	3725	nitroaspirin	nitroaspirin results in increased phosphorylation of JUN protein	increases^phosphorylation
JUN	3725	Nitrogen Oxides	Nitrogen Oxides inhibits the reaction [Benzo(a)pyrene results in increased expression of JUN protein]	decreases^reaction|increases^expression
JUN	3725	N,N,N',N'-tetrakis(2-pyridylmethyl)ethylenediamine	N,N,N',N'-tetrakis(2-pyridylmethyl)ethylenediamine inhibits the reaction [Zinc results in increased activity of JUN protein]	decreases^reaction|increases^activity
JUN	3725	N,N,N',N'-tetrakis(2-pyridylmethyl)ethylenediamine	N,N,N',N'-tetrakis(2-pyridylmethyl)ethylenediamine inhibits the reaction [Zinc Sulfate results in increased activity of JUN protein]	decreases^reaction|increases^activity
JUN	3725	Nocodazole	Nocodazole results in increased phosphorylation of JUN protein	increases^phosphorylation
JUN	3725	Nocodazole	TP53 protein affects the reaction [Nocodazole results in increased phosphorylation of JUN protein]	affects^reaction|increases^phosphorylation
JUN	3725	Nordihydroguaiaretic Acid	Nordihydroguaiaretic Acid results in decreased expression of JUN mRNA	decreases^expression
JUN	3725	NSC 23766	NSC 23766 inhibits the reaction [Zinc Oxide results in increased phosphorylation of and results in increased activity of JUN protein]	decreases^reaction|increases^activity|increases^phosphorylation
JUN	3725	NSC 680410	NSC 680410 results in increased phosphorylation of JUN protein	increases^phosphorylation
JUN	3725	NSC 689534	[NSC 689534 binds to Copper] which results in increased expression of JUN mRNA	affects^binding|increases^expression
JUN	3725	ochratoxin A	ochratoxin A results in decreased expression of JUN mRNA	decreases^expression
JUN	3725	octa-2,4,6-trienoic acid	octa-2,4,6-trienoic acid results in increased expression of JUN mRNA	increases^expression
JUN	3725	Okadaic Acid	Okadaic Acid inhibits the reaction [Tretinoin results in decreased phosphorylation of JUN protein]	decreases^phosphorylation|decreases^reaction
JUN	3725	oxaliplatin	oxaliplatin results in increased expression of JUN protein	increases^expression
JUN	3725	Oxygen	Oxygen deficiency results in increased expression of JUN mRNA	increases^expression
JUN	3725	Paclitaxel	Paclitaxel results in increased phosphorylation of JUN protein	increases^phosphorylation
JUN	3725	Paraquat	[Antimycin A co-treated with Paraquat] results in increased expression of JUN protein	affects^cotreatment|increases^expression
JUN	3725	Particulate Matter	Particulate Matter results in increased expression of JUN mRNA	increases^expression
JUN	3725	PD 98059	[PD 98059 co-treated with 4-(4-fluorophenyl)-2-(4-hydroxyphenyl)-5-(4-pyridyl)imidazole co-treated with anthra(1,9-cd)pyrazol-6(2H)-one] inhibits the reaction [lipopolysaccharide, Escherichia coli 0111 B4 affects the localization of JUN protein]	affects^cotreatment|affects^localization|decreases^reaction
JUN	3725	PD 98059	PD 98059 inhibits the reaction [Estradiol results in increased phosphorylation of JUN protein]	decreases^reaction|increases^phosphorylation
JUN	3725	PD 98059	PD 98059 inhibits the reaction [Glucose results in increased phosphorylation of JUN protein]	decreases^reaction|increases^phosphorylation
JUN	3725	PD 98059	PD 98059 inhibits the reaction [Tetradecanoylphorbol Acetate results in increased expression of and results in increased activity of JUN protein]	decreases^reaction|increases^activity|increases^expression
JUN	3725	Pentobarbital	Pentobarbital inhibits the reaction [[Tetradecanoylphorbol Acetate co-treated with Ionomycin] results in increased expression of JUN mRNA]	affects^cotreatment|decreases^reaction|increases^expression
JUN	3725	Pentosan Sulfuric Polyester	Pentosan Sulfuric Polyester inhibits the reaction [Tetradecanoylphorbol Acetate results in increased activity of JUN protein]	decreases^reaction|increases^activity
JUN	3725	Phenobarbital	Phenobarbital affects the expression of JUN mRNA	affects^expression
JUN	3725	piperine	piperine inhibits the reaction [Tetradecanoylphorbol Acetate affects the localization of JUN protein]	affects^localization|decreases^reaction
JUN	3725	piperine	piperine inhibits the reaction [Tetradecanoylphorbol Acetate results in increased phosphorylation of JUN protein]	decreases^reaction|increases^phosphorylation
JUN	3725	pirfenidone	pirfenidone inhibits the reaction [MAPK12 protein results in increased expression of JUN protein]	decreases^reaction|increases^expression
JUN	3725	pirfenidone	[pirfenidone inhibits the reaction [MAPK12 protein results in increased expression of JUN protein]] which results in decreased susceptibility to Tamoxifen	decreases^reaction|decreases^response to substance|increases^expression
JUN	3725	pirinixic acid	[FOS protein co-treated with JUN protein] inhibits the reaction [pirinixic acid inhibits the reaction [Tetradecanoylphorbol Acetate results in increased expression of SPP1 protein]]	affects^cotreatment|decreases^reaction|increases^expression
JUN	3725	pirinixic acid	pirinixic acid inhibits the reaction [Tetradecanoylphorbol Acetate promotes the reaction [[FOS protein binds to JUN protein modified form] which binds to SPP1 promoter]]	affects^binding|decreases^reaction|increases^reaction
JUN	3725	pirinixic acid	pirinixic acid inhibits the reaction [Tetradecanoylphorbol Acetate results in increased expression of JUN mRNA]	decreases^reaction|increases^expression
JUN	3725	pirinixic acid	pirinixic acid inhibits the reaction [Tetradecanoylphorbol Acetate results in increased expression of JUN protein]	decreases^reaction|increases^expression
JUN	3725	pivalyloxymethyl butyrate	pivalyloxymethyl butyrate results in decreased expression of JUN mRNA	decreases^expression
JUN	3725	PIXY321 fusion protein, recombinant	PIXY321 fusion protein, recombinant results in increased expression of JUN mRNA	increases^expression
JUN	3725	Polychlorinated Biphenyls	Polychlorinated Biphenyls affects the expression of JUN mRNA	affects^expression
JUN	3725	Potassium Dichromate	Potassium Dichromate inhibits the reaction [sodium arsenite promotes the reaction [JUN protein binds to HMOX1 promoter]]	affects^binding|decreases^reaction|increases^reaction
JUN	3725	2-Propanol	2-Propanol inhibits the reaction [lipopolysaccharide, Escherichia coli 0111 B4 affects the localization of JUN protein]	affects^localization|decreases^reaction
JUN	3725	2-Propanol	2-Propanol results in decreased activity of JUN protein	decreases^activity
JUN	3725	pyrrolidine dithiocarbamic acid	bathocuproine sulfonate inhibits the reaction [pyrrolidine dithiocarbamic acid promotes the reaction [[JUN protein binds to FOS protein] which results in increased expression of and results in increased activity of CP protein]]	affects^binding|decreases^reaction|increases^activity|increases^expression|increases^reaction
JUN	3725	pyrrolidine dithiocarbamic acid	bathocuproine sulfonate inhibits the reaction [pyrrolidine dithiocarbamic acid promotes the reaction [[Tetradecanoylphorbol Acetate co-treated with Ionomycin] results in increased expression of JUN protein]]	affects^cotreatment|decreases^reaction|increases^expression|increases^reaction
JUN	3725	pyrrolidine dithiocarbamic acid	Copper promotes the reaction [pyrrolidine dithiocarbamic acid promotes the reaction [[JUN protein binds to FOS protein] which results in increased expression of and results in increased activity of CP protein]]	affects^binding|increases^activity|increases^expression|increases^reaction
JUN	3725	pyrrolidine dithiocarbamic acid	pyrrolidine dithiocarbamic acid promotes the reaction [[Tetradecanoylphorbol Acetate co-treated with Ionomycin] results in increased expression of JUN protein]	affects^cotreatment|increases^expression|increases^reaction
JUN	3725	pyrrolidine dithiocarbamic acid	pyrrolidine dithiocarbamic acid results in increased expression of JUN protein	increases^expression
JUN	3725	Quercetin	Quercetin affects the localization of JUN protein	affects^localization
JUN	3725	Quercetin	Quercetin inhibits the reaction [Hydrogen Peroxide results in increased phosphorylation of JUN protein]	decreases^reaction|increases^phosphorylation
JUN	3725	Quercetin	Quercetin inhibits the reaction [IL1B protein results in increased expression of JUN mRNA]	decreases^reaction|increases^expression
JUN	3725	Quercetin	Quercetin inhibits the reaction [Tetradecanoylphorbol Acetate results in increased expression of and results in increased phosphorylation of JUN protein]	decreases^reaction|increases^expression|increases^phosphorylation
JUN	3725	Quercetin	Quercetin promotes the reaction [JUN protein binds to CYP1A2 enhancer]	affects^binding|increases^reaction
JUN	3725	Quercetin	Quercetin results in decreased activity of JUN protein	decreases^activity
JUN	3725	Quercetin	Quercetin results in increased expression of JUN mRNA	increases^expression
JUN	3725	Razoxane	Razoxane affects the expression of JUN	affects^expression
JUN	3725	Reactive Oxygen Species	Reactive Oxygen Species results in increased expression of JUN protein	increases^expression
JUN	3725	Reactive Oxygen Species	[SOD2 protein results in decreased abundance of Reactive Oxygen Species] which results in decreased expression of JUN mRNA	decreases^abundance|decreases^expression
JUN	3725	resveratrol	EGF protein inhibits the reaction [resveratrol results in increased expression of JUN mRNA]	decreases^reaction|increases^expression
JUN	3725	resveratrol	resveratrol inhibits the reaction [JUN protein binds to FOS protein]	affects^binding|decreases^reaction
JUN	3725	resveratrol	resveratrol promotes the reaction [JUN protein binds to PTGS2 promoter]	affects^binding|increases^reaction
JUN	3725	resveratrol	resveratrol results in decreased expression of JUN protein	decreases^expression
JUN	3725	resveratrol	resveratrol results in increased expression of and results in increased activity of JUN protein	increases^activity|increases^expression
JUN	3725	resveratrol	resveratrol results in increased expression of JUN mRNA	increases^expression
JUN	3725	resveratrol	Thyroxine inhibits the reaction [resveratrol results in increased expression of JUN mRNA]	decreases^reaction|increases^expression
JUN	3725	Ritonavir	Ritonavir results in increased expression of JUN protein	increases^expression
JUN	3725	ropinirole	ropinirole inhibits the reaction [Rotenone results in increased phosphorylation of JUN protein]	decreases^reaction|increases^phosphorylation
JUN	3725	Rotenone	ropinirole inhibits the reaction [Rotenone results in increased phosphorylation of JUN protein]	decreases^reaction|increases^phosphorylation
JUN	3725	Rotenone	Rotenone results in increased phosphorylation of and results in increased activity of JUN protein	increases^activity|increases^phosphorylation
JUN	3725	Rotenone	Rotenone results in increased phosphorylation of JUN protein	increases^phosphorylation
JUN	3725	rottlerin	rottlerin inhibits the reaction [Tetradecanoylphorbol Acetate affects the localization of JUN protein]	affects^localization|decreases^reaction
JUN	3725	rottlerin	rottlerin inhibits the reaction [Tetradecanoylphorbol Acetate results in increased expression of and results in increased activity of JUN protein]	decreases^reaction|increases^activity|increases^expression
JUN	3725	rottlerin	rottlerin inhibits the reaction [Tetradecanoylphorbol Acetate results in increased expression of and results in increased phosphorylation of JUN protein]	decreases^reaction|increases^expression|increases^phosphorylation
JUN	3725	Rutin	Rutin results in decreased expression of JUN protein	decreases^expression
JUN	3725	Rutin	Rutin results in increased susceptibility to [Vitamin E results in decreased expression of JUN protein]	decreases^expression|increases^response to substance
JUN	3725	Rutin	Vitamin E results in increased susceptibility to [Rutin results in decreased expression of JUN protein]	decreases^expression|increases^response to substance
JUN	3725	S-(1,2-dichlorovinyl)cysteine	S-(1,2-dichlorovinyl)cysteine results in increased expression of JUN protein	increases^expression
JUN	3725	SB 203580	SB 203580 inhibits the reaction [benz(a)anthracene results in increased expression of JUN mRNA]	decreases^reaction|increases^expression
JUN	3725	SB 203580	SB 203580 inhibits the reaction [benzo(k)fluoranthene results in increased expression of JUN mRNA]	decreases^reaction|increases^expression
JUN	3725	SB 203580	SB 203580 inhibits the reaction [Glucose results in increased phosphorylation of JUN protein]	decreases^reaction|increases^phosphorylation
JUN	3725	SB 203580	SB 203580 inhibits the reaction [indeno(1,2,3-cd)pyrene results in increased expression of JUN mRNA]	decreases^reaction|increases^expression
JUN	3725	Secobarbital	Secobarbital inhibits the reaction [[Tetradecanoylphorbol Acetate co-treated with Ionomycin] results in increased expression of JUN mRNA]	affects^cotreatment|decreases^reaction|increases^expression
JUN	3725	Selegiline	Selegiline results in increased expression of JUN protein	increases^expression
JUN	3725	Silicon Dioxide	Silicon Dioxide results in increased expression of JUN mRNA	increases^expression
JUN	3725	Simvastatin	anthra(1,9-cd)pyrazol-6(2H)-one inhibits the reaction [Simvastatin results in increased phosphorylation of JUN protein]	decreases^reaction|increases^phosphorylation
JUN	3725	Simvastatin	Simvastatin results in decreased localization of JUN protein	decreases^localization
JUN	3725	Simvastatin	Simvastatin results in increased phosphorylation of JUN protein	increases^phosphorylation
JUN	3725	Smoke	Smoke results in increased phosphorylation of and results in increased activity of JUN protein	increases^activity|increases^phosphorylation
JUN	3725	sodium arsenite	Acetylcysteine inhibits the reaction [sodium arsenite results in increased expression of JUN protein]	decreases^reaction|increases^expression
JUN	3725	sodium arsenite	BLVRA protein affects the reaction [sodium arsenite results in increased expression of JUN mRNA]	affects^reaction|increases^expression
JUN	3725	sodium arsenite	JUN protein promotes the reaction [sodium arsenite results in increased expression of CCND1 protein]	increases^expression|increases^reaction
JUN	3725	sodium arsenite	JUN protein promotes the reaction [sodium arsenite results in increased expression of CDK4 protein]	increases^expression|increases^reaction
JUN	3725	sodium arsenite	JUN protein promotes the reaction [sodium arsenite results in increased phosphorylation of RB1 protein]	increases^phosphorylation|increases^reaction
JUN	3725	sodium arsenite	JUN protein results in increased susceptibility to sodium arsenite	increases^response to substance
JUN	3725	sodium arsenite	Potassium Dichromate inhibits the reaction [sodium arsenite promotes the reaction [JUN protein binds to HMOX1 promoter]]	affects^binding|decreases^reaction|increases^reaction
JUN	3725	sodium arsenite	sodium arsenite affects the activity of JUN protein	affects^activity
JUN	3725	sodium arsenite	sodium arsenite promotes the reaction [JUN protein binds to HMOX1 promoter]	affects^binding|increases^reaction
JUN	3725	sodium arsenite	sodium arsenite results in decreased expression of JUN mRNA	decreases^expression
JUN	3725	sodium arsenite	sodium arsenite results in increased expression of and results in increased phosphorylation of JUN protein	increases^expression|increases^phosphorylation
JUN	3725	sodium arsenite	sodium arsenite results in increased expression of JUN mRNA	increases^expression
JUN	3725	sodium arsenite	sodium arsenite results in increased expression of JUN protein	increases^expression
JUN	3725	sodium arsenite	sodium arsenite results in increased phosphorylation of and results in increased activity of JUN protein	increases^activity|increases^phosphorylation
JUN	3725	sodium arsenite	sodium arsenite results in increased phosphorylation of JUN protein	increases^phosphorylation
JUN	3725	sodium arsenite	U 0126 inhibits the reaction [sodium arsenite results in increased expression of JUN mRNA]	decreases^reaction|increases^expression
JUN	3725	Sodium Selenite	MAPK8 protein affects the reaction [Sodium Selenite results in decreased activity of JUN protein]	affects^reaction|decreases^activity
JUN	3725	Sodium Selenite	Sodium Selenite results in decreased activity of JUN protein	decreases^activity
JUN	3725	Sodium Selenite	Sodium Selenite results in increased expression of JUN protein	increases^expression
JUN	3725	Sodium Selenite	[Sodium Selenite results in increased expression of JUN protein] which results in decreased activity of AR protein	decreases^activity|increases^expression
JUN	3725	sorafenib	anthra(1,9-cd)pyrazol-6(2H)-one inhibits the reaction [[sorafenib co-treated with Vitamin K 1] results in increased phosphorylation of JUN protein]	affects^cotreatment|decreases^reaction|increases^phosphorylation
JUN	3725	sorafenib	[bortezomib co-treated with sorafenib] results in increased phosphorylation of JUN protein	affects^cotreatment|increases^phosphorylation
JUN	3725	sorafenib	[sorafenib co-treated with Vitamin K 1] results in increased phosphorylation of JUN protein	affects^cotreatment|increases^phosphorylation
JUN	3725	Styrene	Styrene affects the expression of JUN protein	affects^expression
JUN	3725	sulindac sulfide	sulindac sulfide results in increased expression of JUN mRNA	increases^expression
JUN	3725	Thyroxine	Thyroxine inhibits the reaction [resveratrol results in increased expression of JUN mRNA]	decreases^reaction|increases^expression
JUN	3725	Tamoxifen	alpha-Tocopherol inhibits the reaction [Tamoxifen results in increased phosphorylation of JUN protein]	decreases^reaction|increases^phosphorylation
JUN	3725	Tamoxifen	JUN protein inhibits the reaction [MAPK12 mutant form results in decreased susceptibility to Tamoxifen]	decreases^reaction|decreases^response to substance
JUN	3725	Tamoxifen	JUN protein results in decreased susceptibility to Tamoxifen	decreases^response to substance
JUN	3725	Tamoxifen	[JUN protein results in increased expression of VEGFA protein] which results in decreased susceptibility to Tamoxifen	decreases^response to substance|increases^expression
JUN	3725	Tamoxifen	[pirfenidone inhibits the reaction [MAPK12 protein results in increased expression of JUN protein]] which results in decreased susceptibility to Tamoxifen	decreases^reaction|decreases^response to substance|increases^expression
JUN	3725	Tamoxifen	Tamoxifen promotes the reaction [ESR1 protein binds to JUN protein binds to MAPK12 protein]	affects^binding|increases^reaction
JUN	3725	Tamoxifen	Tamoxifen promotes the reaction [ESR1 protein modified form binds to JUN protein binds to MAPK12 protein]	affects^binding|increases^reaction
JUN	3725	Tamoxifen	Tamoxifen promotes the reaction [ESR2 protein binds to [[FOS protein binds to JUN protein] which binds to PTPRO promoter]]	affects^binding|increases^reaction
JUN	3725	Tamoxifen	Tamoxifen results in increased phosphorylation of JUN protein	increases^phosphorylation
JUN	3725	Taurolithocholic Acid	Taurolithocholic Acid results in increased expression of JUN mRNA	increases^expression
JUN	3725	Taurolithocholic Acid	tauroursodeoxycholic acid inhibits the reaction [Taurolithocholic Acid results in increased expression of JUN mRNA]	decreases^reaction|increases^expression
JUN	3725	tauroursodeoxycholic acid	tauroursodeoxycholic acid inhibits the reaction [Taurolithocholic Acid results in increased expression of JUN mRNA]	decreases^reaction|increases^expression
JUN	3725	taxifolin	taxifolin results in decreased expression of JUN mRNA	decreases^expression
JUN	3725	testosterone-3-carboxymethyloxime-bovine serum albumin conjugate	testosterone-3-carboxymethyloxime-bovine serum albumin conjugate affects the expression of JUN mRNA	affects^expression
JUN	3725	Tetrachlorodibenzodioxin	alpha-naphthoflavone inhibits the reaction [Tetrachlorodibenzodioxin results in increased phosphorylation of JUN protein]	decreases^reaction|increases^phosphorylation
JUN	3725	Tetrachlorodibenzodioxin	anthra(1,9-cd)pyrazol-6(2H)-one inhibits the reaction [Tetrachlorodibenzodioxin results in increased phosphorylation of JUN protein]	decreases^reaction|increases^phosphorylation
JUN	3725	Tetrachlorodibenzodioxin	JUN protein affects the reaction [Tetrachlorodibenzodioxin results in increased activity of MMP9 protein]	affects^reaction|increases^activity
JUN	3725	Tetrachlorodibenzodioxin	JUN protein affects the reaction [Tetrachlorodibenzodioxin results in increased expression of MMP9 mRNA]	affects^reaction|increases^expression
JUN	3725	Tetrachlorodibenzodioxin	Tetrachlorodibenzodioxin results in increased activity of JUN protein	increases^activity
JUN	3725	Tetrachlorodibenzodioxin	Tetrachlorodibenzodioxin results in increased expression of JUN mRNA	increases^expression
JUN	3725	Tetrachlorodibenzodioxin	Tetrachlorodibenzodioxin results in increased phosphorylation of JUN protein	increases^phosphorylation
JUN	3725	Tetrachloroethylene	Tetrachloroethylene results in decreased expression of JUN protein	decreases^expression
JUN	3725	Tetradecanoylphorbol Acetate	3-caffeoyl-4-dihydrocaffeoylquinic acid inhibits the reaction [Tetradecanoylphorbol Acetate affects the localization of JUN protein]	affects^localization|decreases^reaction
JUN	3725	Tetradecanoylphorbol Acetate	bathocuproine sulfonate inhibits the reaction [pyrrolidine dithiocarbamic acid promotes the reaction [[Tetradecanoylphorbol Acetate co-treated with Ionomycin] results in increased expression of JUN protein]]	affects^cotreatment|decreases^reaction|increases^expression|increases^reaction
JUN	3725	Tetradecanoylphorbol Acetate	Bezafibrate inhibits the reaction [Tetradecanoylphorbol Acetate promotes the reaction [[FOS protein binds to JUN protein modified form] which binds to SPP1 promoter]]	affects^binding|decreases^reaction|increases^reaction
JUN	3725	Tetradecanoylphorbol Acetate	Bezafibrate inhibits the reaction [Tetradecanoylphorbol Acetate results in increased expression of JUN mRNA]	decreases^reaction|increases^expression
JUN	3725	Tetradecanoylphorbol Acetate	Bezafibrate inhibits the reaction [Tetradecanoylphorbol Acetate results in increased expression of JUN protein]	decreases^reaction|increases^expression
JUN	3725	Tetradecanoylphorbol Acetate	bisindolylmaleimide I inhibits the reaction [Tetradecanoylphorbol Acetate results in increased expression of and results in increased activity of JUN protein]	decreases^reaction|increases^activity|increases^expression
JUN	3725	Tetradecanoylphorbol Acetate	bisindolylmaleimide I inhibits the reaction [Tetradecanoylphorbol Acetate results in increased expression of and results in increased phosphorylation of JUN protein]	decreases^reaction|increases^expression|increases^phosphorylation
JUN	3725	Tetradecanoylphorbol Acetate	Capsaicin inhibits the reaction [[Tetradecanoylphorbol Acetate co-treated with Ionomycin] results in increased expression of JUN protein]	affects^cotreatment|decreases^reaction|increases^expression
JUN	3725	Tetradecanoylphorbol Acetate	Curcumin inhibits the reaction [Tetradecanoylphorbol Acetate results in increased expression of and results in increased activity of JUN protein]	decreases^reaction|increases^activity|increases^expression
JUN	3725	Tetradecanoylphorbol Acetate	Curcumin inhibits the reaction [Tetradecanoylphorbol Acetate results in increased expression of JUN protein]	decreases^reaction|increases^expression
JUN	3725	Tetradecanoylphorbol Acetate	[FOS protein co-treated with JUN protein] inhibits the reaction [pirinixic acid inhibits the reaction [Tetradecanoylphorbol Acetate results in increased expression of SPP1 protein]]	affects^cotreatment|decreases^reaction|increases^expression
JUN	3725	Tetradecanoylphorbol Acetate	Go 6976 inhibits the reaction [Tetradecanoylphorbol Acetate affects the localization of JUN protein]	affects^localization|decreases^reaction
JUN	3725	Tetradecanoylphorbol Acetate	Heparin inhibits the reaction [Tetradecanoylphorbol Acetate results in increased activity of JUN protein]	decreases^reaction|increases^activity
JUN	3725	Tetradecanoylphorbol Acetate	Manganese promotes the reaction [Tetradecanoylphorbol Acetate results in increased activity of [JUN protein binds to FOS protein]]	affects^binding|increases^activity|increases^reaction
JUN	3725	Tetradecanoylphorbol Acetate	Manganese promotes the reaction [Tetradecanoylphorbol Acetate results in increased expression of JUN protein]	increases^expression|increases^reaction
JUN	3725	Tetradecanoylphorbol Acetate	Manganese promotes the reaction [Tetradecanoylphorbol Acetate results in increased phosphorylation of JUN protein]	increases^phosphorylation|increases^reaction
JUN	3725	Tetradecanoylphorbol Acetate	Methohexital inhibits the reaction [[Tetradecanoylphorbol Acetate co-treated with Ionomycin] results in increased expression of JUN mRNA]	affects^cotreatment|decreases^reaction|increases^expression
JUN	3725	Tetradecanoylphorbol Acetate	PD 98059 inhibits the reaction [Tetradecanoylphorbol Acetate results in increased expression of and results in increased activity of JUN protein]	decreases^reaction|increases^activity|increases^expression
JUN	3725	Tetradecanoylphorbol Acetate	Pentobarbital inhibits the reaction [[Tetradecanoylphorbol Acetate co-treated with Ionomycin] results in increased expression of JUN mRNA]	affects^cotreatment|decreases^reaction|increases^expression
JUN	3725	Tetradecanoylphorbol Acetate	Pentosan Sulfuric Polyester inhibits the reaction [Tetradecanoylphorbol Acetate results in increased activity of JUN protein]	decreases^reaction|increases^activity
JUN	3725	Tetradecanoylphorbol Acetate	piperine inhibits the reaction [Tetradecanoylphorbol Acetate affects the localization of JUN protein]	affects^localization|decreases^reaction
JUN	3725	Tetradecanoylphorbol Acetate	piperine inhibits the reaction [Tetradecanoylphorbol Acetate results in increased phosphorylation of JUN protein]	decreases^reaction|increases^phosphorylation
JUN	3725	Tetradecanoylphorbol Acetate	pirinixic acid inhibits the reaction [Tetradecanoylphorbol Acetate promotes the reaction [[FOS protein binds to JUN protein modified form] which binds to SPP1 promoter]]	affects^binding|decreases^reaction|increases^reaction
JUN	3725	Tetradecanoylphorbol Acetate	pirinixic acid inhibits the reaction [Tetradecanoylphorbol Acetate results in increased expression of JUN mRNA]	decreases^reaction|increases^expression
JUN	3725	Tetradecanoylphorbol Acetate	pirinixic acid inhibits the reaction [Tetradecanoylphorbol Acetate results in increased expression of JUN protein]	decreases^reaction|increases^expression
JUN	3725	Tetradecanoylphorbol Acetate	pyrrolidine dithiocarbamic acid promotes the reaction [[Tetradecanoylphorbol Acetate co-treated with Ionomycin] results in increased expression of JUN protein]	affects^cotreatment|increases^expression|increases^reaction
JUN	3725	Tetradecanoylphorbol Acetate	Quercetin inhibits the reaction [Tetradecanoylphorbol Acetate results in increased expression of and results in increased phosphorylation of JUN protein]	decreases^reaction|increases^expression|increases^phosphorylation
JUN	3725	Tetradecanoylphorbol Acetate	rottlerin inhibits the reaction [Tetradecanoylphorbol Acetate affects the localization of JUN protein]	affects^localization|decreases^reaction
JUN	3725	Tetradecanoylphorbol Acetate	rottlerin inhibits the reaction [Tetradecanoylphorbol Acetate results in increased expression of and results in increased activity of JUN protein]	decreases^reaction|increases^activity|increases^expression
JUN	3725	Tetradecanoylphorbol Acetate	rottlerin inhibits the reaction [Tetradecanoylphorbol Acetate results in increased expression of and results in increased phosphorylation of JUN protein]	decreases^reaction|increases^expression|increases^phosphorylation
JUN	3725	Tetradecanoylphorbol Acetate	Secobarbital inhibits the reaction [[Tetradecanoylphorbol Acetate co-treated with Ionomycin] results in increased expression of JUN mRNA]	affects^cotreatment|decreases^reaction|increases^expression
JUN	3725	Tetradecanoylphorbol Acetate	Tetradecanoylphorbol Acetate affects the localization of JUN protein	affects^localization
JUN	3725	Tetradecanoylphorbol Acetate	[Tetradecanoylphorbol Acetate co-treated with Ionomycin] promotes the reaction [[FOS protein binds to JUN protein] which binds to DPYD promoter]	affects^binding|affects^cotreatment|increases^reaction
JUN	3725	Tetradecanoylphorbol Acetate	[Tetradecanoylphorbol Acetate co-treated with Ionomycin] promotes the reaction [[FOS protein binds to JUN protein] which results in increased expression of DPYD mRNA]	affects^binding|affects^cotreatment|increases^expression|increases^reaction
JUN	3725	Tetradecanoylphorbol Acetate	[Tetradecanoylphorbol Acetate co-treated with Ionomycin] results in increased expression of JUN mRNA	affects^cotreatment|increases^expression
JUN	3725	Tetradecanoylphorbol Acetate	[Tetradecanoylphorbol Acetate co-treated with Ionomycin] results in increased expression of JUN protein	affects^cotreatment|increases^expression
JUN	3725	Tetradecanoylphorbol Acetate	Tetradecanoylphorbol Acetate promotes the reaction [[FOS protein binds to JUN protein modified form] which binds to SPP1 promoter]	affects^binding|increases^reaction
JUN	3725	Tetradecanoylphorbol Acetate	Tetradecanoylphorbol Acetate promotes the reaction [JUN protein binds to CYP1A2 enhancer]	affects^binding|increases^reaction
JUN	3725	Tetradecanoylphorbol Acetate	Tetradecanoylphorbol Acetate promotes the reaction [Mitoxantrone results in increased expression of JUN mRNA]	increases^expression|increases^reaction
JUN	3725	Tetradecanoylphorbol Acetate	Tetradecanoylphorbol Acetate results in increased activity of JUN protein	increases^activity
JUN	3725	Tetradecanoylphorbol Acetate	Tetradecanoylphorbol Acetate results in increased activity of [JUN protein binds to FOS protein]	affects^binding|increases^activity
JUN	3725	Tetradecanoylphorbol Acetate	Tetradecanoylphorbol Acetate results in increased expression of and results in increased phosphorylation of JUN protein	increases^expression|increases^phosphorylation
JUN	3725	Tetradecanoylphorbol Acetate	Tetradecanoylphorbol Acetate results in increased expression of JUN mRNA	increases^expression
JUN	3725	Tetradecanoylphorbol Acetate	Tetradecanoylphorbol Acetate results in increased expression of JUN protein	increases^expression
JUN	3725	Tetradecanoylphorbol Acetate	Tetradecanoylphorbol Acetate results in increased expression of JUN protein modified form	increases^expression
JUN	3725	Tetradecanoylphorbol Acetate	Tetradecanoylphorbol Acetate results in increased phosphorylation of JUN protein	increases^phosphorylation
JUN	3725	Tetradecanoylphorbol Acetate	Thiamylal inhibits the reaction [[Tetradecanoylphorbol Acetate co-treated with Ionomycin] results in increased expression of JUN mRNA]	affects^cotreatment|decreases^reaction|increases^expression
JUN	3725	Tetradecanoylphorbol Acetate	Thiopental inhibits the reaction [[Tetradecanoylphorbol Acetate co-treated with Ionomycin] results in increased expression of JUN mRNA]	affects^cotreatment|decreases^reaction|increases^expression
JUN	3725	Thalidomide	Thalidomide analog results in increased expression of JUN mRNA	increases^expression
JUN	3725	Thiamylal	Thiamylal inhibits the reaction [[Tetradecanoylphorbol Acetate co-treated with Ionomycin] results in increased expression of JUN mRNA]	affects^cotreatment|decreases^reaction|increases^expression
JUN	3725	Thimerosal	Thimerosal results in increased expression of JUN mRNA	increases^expression
JUN	3725	Thiopental	Thiopental inhibits the reaction [[Tetradecanoylphorbol Acetate co-treated with Ionomycin] results in increased expression of JUN mRNA]	affects^cotreatment|decreases^reaction|increases^expression
JUN	3725	tocotrienol, delta	tocotrienol, delta results in decreased expression of JUN protein	decreases^expression
JUN	3725	transplatin	transplatin results in increased expression of JUN protein	increases^expression
JUN	3725	Tretinoin	[alitretinoin co-treated with Tretinoin co-treated with Calcitriol] results in increased expression of JUN protein	affects^cotreatment|increases^expression
JUN	3725	Tretinoin	endothall inhibits the reaction [Tretinoin results in decreased phosphorylation of JUN protein]	decreases^phosphorylation|decreases^reaction
JUN	3725	Tretinoin	Okadaic Acid inhibits the reaction [Tretinoin results in decreased phosphorylation of JUN protein]	decreases^phosphorylation|decreases^reaction
JUN	3725	Tretinoin	Tretinoin promotes the reaction [docetaxel results in increased phosphorylation of JUN protein]	increases^phosphorylation|increases^reaction
JUN	3725	Tretinoin	Tretinoin results in decreased expression of JUN protein	decreases^expression
JUN	3725	Tretinoin	Tretinoin results in decreased phosphorylation of JUN protein	decreases^phosphorylation
JUN	3725	Tretinoin	Tretinoin results in increased phosphorylation of JUN protein	increases^phosphorylation
JUN	3725	triacsin C	triacsin C results in increased expression of and results in increased phosphorylation of JUN protein	increases^expression|increases^phosphorylation
[truncated: 2,228 more rows]
